# Supplementary material for: Transcriptomic and anatomic parcellation of 5-HT3AR expressing cortical interneuron subtypes revealed by single-cell RNA sequencing
Source: Nat Commun. 2017 Jan 30;8:14219. doi: 10.1038/ncomms14219 (PMC5290279; doi:10.1038/ncomms14219)
Supplement: Supplementary Data 1 — Supplementary data providing single cell differential expression (SCDE) results for each cell in main groups and across developmental time-points. [file ncomms14219-s2.xlsx]

## Sheet: scde_sheet_description
sheet: genes_description
column	description
ensembl_gene_id	Ensembl identifier
gene_symbol	gene symbol
chromosome, start, end, strand	the chromosomal location on GRCm38
gene_biotype	biological category associated to each gene from Ensembl
sheet: cells_description
column	description
cell_id	cell identifier
age	the developmental age of the brain the cell was extracted from
assigned_subgroup	the subgroup that was assigned to the cell by our clustering procedure
num_sequenced_pairs	the total number of sequenced read-pairs for the cells
pct_map_pairs	percent of pairs mapped to the mouse genome
cpm_coef	the normalization coefficient used to normalize the data into read per million
pct_map_chrM	the percent of read mapping to mitochondrial chromosome
num_map_eGFP	the number of read mapping to eGFP
sheet: scde
column	description
Ensembl	Ensembl identifier
Symbol	gene symbol
MLE estimate	Maximum Likelyhood Estimate of the gene expression according to the joint posterior distribution computed by SCDE Bayesian mode
Lower Bound of the 95% confidence interval	Lower bound of the 95% confidence interval for the gene expression distribution
Upper Bound of the 95% confidence interval	Upper bound of the 95% confidence interval for the gene expression distribution
MLE of the log2 Fold Change	Maximum Likelyhood Estimate of the log2(Fold Change) of gene expression between the two considered conditions
Z-score	Z-score computed by SCDE testing if the distribution of log2(Fold Change) significantly deviate from 0

## Sheet: scde
Gene Identifiers		Gene expression distribution for each type (estimated with SCDE joint posterior distribution)																					Differential Expression Analysis Results from SCDE
		E18			P2									P5									P2						P5						Dynamics
		All cells			Type-1			Type-2			Type-3			Type-1			Type-2			Type-3			Type-1 vs All		Type-2 vs All		Type-3 vs All		Type-1 vs All		Type-2 vs All		Type-3 vs All		E18 vs P2-type1		E18 vs P2-type2		E18 vs P2-type3		P2-type1 vs P5-type1		P2-type2 vs P5-type2		P2-type3 vs P5-type3
Ensembl	Symbol	MLE estimate	Lower Bound of the 95% confidence interval	Upper Bound of the 95% confidence interval	MLE estimate	Lower Bound of the 95% confidence interval	Upper Bound of the 95% confidence interval	MLE estimate	Lower Bound of the 95% confidence interval	Upper Bound of the 95% confidence interval	MLE estimate	Lower Bound of the 95% confidence interval	Upper Bound of the 95% confidence interval	MLE estimate	Lower Bound of the 95% confidence interval	Upper Bound of the 95% confidence interval	MLE estimate	Lower Bound of the 95% confidence interval	Upper Bound of the 95% confidence interval	MLE estimate	Lower Bound of the 95% confidence interval	Upper Bound of the 95% confidence interval	MLE of the log2 Fold Change	Z-score	MLE of the log2 Fold Change	Z-score	MLE of the log2 Fold Change	Z-score	MLE of the log2 Fold Change	Z-score	MLE of the log2 Fold Change	Z-score	MLE of the log2 Fold Change	Z-score	MLE of the log2 Fold Change	Z-score	MLE of the log2 Fold Change	Z-score	MLE of the log2 Fold Change	Z-score	MLE of the log2 Fold Change	Z-score	MLE of the log2 Fold Change	Z-score	MLE of the log2 Fold Change	Z-score
ENSMUSG00000023800	Tiam2	51.7393	21.7603	124.457	2028.6	544.968	8162.34	46.4805	5.28551	175.505	31.8736	0.604307	638.14	2438.18	1079.67	6444.02	297.439	81.417	1024.38	0	0.0266085	100.685	5.1904	4.14443	-4.31902	-3.24904	-2.65203	-1.33867	3.44764	3.20219	-1.85642	-1.6202	-6.13755	-3.82583	4.77365	4.76982	-0.0378861	-0.0620359	0.265203	-0.0489842	0.378861	0.298841	2.57626	1.98295	-2.27317	-0.709425
ENSMUSG00000034614	Pik3ip1	16.5037	1.1986	36.4862	109.02	15.1777	490.527	0	0	6.35817	0	0.0266085	83.61	92.9813	2.52723	260.716	11.7724	1.5738	57.5806	85.8614	1.2571	544.968	6.51642	3.71815	-5.83446	-3.143	-3.59918	-0.815368	1.32601	0.739348	-2.38683	-1.41604	1.0987	0.510046	3.10666	2.05794	-3.5613	-1.83526	-1.93219	-0.468518	-0.378861	-0.311895	3.22032	1.85112	5.1904	1.29123
ENSMUSG00000049811	Fam161a	7.61388	0.482767	20.036	106.168	2.71743	477.788	0	0	6.75496	0	0.0266085	85.8614	0	0	5.45276	0.73581	0.053925	14.7583	0	0	9.62766	6.32698	3.50524	-5.56926	-2.71108	-3.5613	-0.769684	0	-0.191421	0	1.03285	0	-0.171128	4.01593	2.44582	-2.61414	-1.28377	-1.0987	-0.122798	-6.32698	-3.44771	0	0.53068	0	-0.732603
ENSMUSG00000050558	Prokr2	22.9877	5.45276	49.0408	621.575	111.947	2708.34	0.4069	0.0266085	12.1122	8.31995	0.233783	465.378	638.14	200.272	1778.86	240.889	3.70855	1137.95	13.187	0.170656	106.168	7.76666	3.42562	-7.653	-3.42384	-1.74276	-0.798655	1.74276	1.5342	-0.265203	-0.253259	-4.62211	-2.70711	4.58422	2.51954	-3.71284	-2.04998	0.795609	0.107897	0.113658	0.133538	7.27414	2.8882	-1.21236	-0.363864
ENSMUSG00000085936	2610307P16Rik	56.0623	12.8193	118.038	441.515	54.5833	1687.79	0	0	6.16745	10.8048	0.266612	305.38	339.314	95.482	997.801	85.8614	0.233783	321.901	0	0.0266085	30.1916	7.61511	3.33709	-7.88032	-3.50213	-1.85642	-0.769249	2.42471	2.0604	-1.17447	-0.993633	-6.8195	-3.02447	3.03089	1.87187	-5.41772	-3.511	-0.871381	-0.442963	-0.454634	-0.251483	5.98601	1.78868	-3.25821	-1.01156
ENSMUSG00000038718	Pbx3	28.5956	1.31716	88.1726	407.991	57.5806	1826.22	11.7724	0.604307	49.0408	0.0266085	0.053925	138.352	655.147	222.564	1826.22	62.3824	14.7583	253.933	60.7396	8.07838	397.39	5.53138	3.32785	-4.54634	-2.56885	-5.07674	-1.24414	3.03089	2.72802	-2.4626	-2.02434	-1.93219	-1.32779	3.75073	2.44951	-1.43967	-0.578604	-2.00797	-0.502987	0.265203	0.261573	2.4626	1.69758	4.35691	1.05492
ENSMUSG00000029563	Foxp2	23.626	7.84308	62.3824	874.9	106.168	4461.27	6.35817	0.266612	38.5076	50.3724	1.03204	1168.25	267.68	49.0408	787.561	11.1189	0.266612	53.1426	3.46763	0.300315	44.0511	6.17544	3.32106	-6.2891	-3.55835	-0.871381	-0.475863	4.77365	3.30899	-3.5613	-2.39911	-4.69788	-2.37675	5.07674	3.09418	-1.70488	-1.14524	2.31105	0.771069	-1.78065	-1.3009	0.719837	0.298134	-4.0917	-1.29564
ENSMUSG00000027210	Meis2	106.168	41.746	228.513	1168.25	282.169	4955.51	20.036	2.01304	85.8614	274.829	0.110758	2313.38	4345.62	1975.99	10896.4	441.515	57.5806	1874.84	16.9695	0.878091	170.931	4.16747	3.13331	-4.77365	-3.35891	0.719837	0.112199	3.63707	3.70545	-2.12162	-1.93434	-5.94812	-3.87778	3.18244	2.89019	-2.12162	-1.74655	1.70488	0.533478	1.93219	1.70015	4.20536	2.31472	-3.37187	-0.841217
ENSMUSG00000053841	Txlna	27.8285	9.08389	59.1393	142.06	3.23904	708.93	0	0	6.35817	0	0.0266085	83.61	0	0.0266085	28.5956	88.1726	6.75496	305.38	27.0813	1.50709	162.134	6.93316	3.12047	-6.32698	-2.52746	-4.24325	-0.990684	-3.18244	-1.90941	2.87935	1.70173	0.151545	-0.000490179	2.65203	1.56912	-4.35691	-2.94534	-4.01593	-0.899677	-4.73577	-2.18376	6.06178	2.99781	3.5613	0.859648
ENSMUSG00000104200	RP23-172P6.1	2.62108	0.053925	8.82252	44.0511	4.0945	260.716	0	0	6.16745	0	0.0266085	83.61	8.31995	0.0819684	30.1916	0	0	8.31995	0	0	8.82252	5.4556	3.08212	-4.81154	-2.33626	-2.80357	-0.506616	3.22032	1.33161	-2.23528	-0.806994	-2.08374	-0.784592	4.35691	2.50432	0	-0.633978	0	0.31429	-2.65203	-1.45884	0	0.133047	0	-0.732451
ENSMUSG00000028629	Exo5	46.4805	12.4611	121.205	175.505	7.84308	874.9	0	0.0266085	15.6081	0	0.0266085	83.61	19.4908	3.02215	73.1989	1.03204	0.053925	16.5037	0	0	9.08389	6.51642	3.05733	-5.94812	-2.60645	-4.54634	-1.1489	3.67496	2.28516	-2.27317	-1.16458	-3.25821	-1.78596	1.93219	1.27867	-4.50845	-2.65484	-4.69788	-1.18269	-3.22032	-1.83289	0	0.100054	0	-0.733853
ENSMUSG00000052534	Pbx1	898.207	477.788	1644.02	3430.69	997.801	13801.7	185.023	47.7438	589.72	787.561	35.5146	8379.56	6972.31	3088.5	18424.5	727.821	195.055	2854.44	2438.18	503.606	12103.3	3.48552	3.03916	-3.29609	-2.85294	-0.151545	-0.144324	2.27317	2.45733	-2.65203	-2.45156	-0.833495	-0.704981	1.6291	1.69376	-2.08374	-2.16296	-0.227317	-0.225069	1.0987	1.0005	1.89431	1.52355	1.40179	0.810523
ENSMUSG00000026766	Mmadhc	131.222	56.0623	247.325	339.314	65.8002	1441.6	19.4908	0.170656	71.2758	3.12917	0.110758	305.38	111.947	18.9597	321.901	170.931	40.6381	605.438	0	0.0266085	30.1916	4.12959	2.98216	-3.40975	-2.55943	-2.04585	-0.885318	0.151545	0.0944493	1.43967	1.15174	-4.77365	-2.5499	1.6291	1.3792	-2.27317	-2.18342	-2.12162	-0.972361	-1.74276	-1.28205	3.06878	2.18973	-2.04585	-0.639042
ENSMUSG00000042063	Zfp386	253.933	134.74	517.033	153.787	20.5958	638.14	4.80933	0.300315	31.0215	0	0.0266085	81.417	305.38	14.3499	830.084	211.125	42.8834	747.213	51.7393	0.562725	313.532	5.34195	2.86258	-4.50845	-2.32337	-4.65999	-1.16638	0.98504	0.67063	0.113658	0.115736	-1.66699	-1.07329	-0.265203	-0.272605	-5.53138	-4.07608	-7.42568	-2.19074	0.49252	0.300387	5.41772	3.0312	4.62211	1.11811
ENSMUSG00000000184	Ccnd2	145.867	45.2498	348.369	1367.79	274.829	6114.25	45.2498	0.444335	228.513	71.2758	1.1986	1051.66	3170.71	1264.09	9307.77	1479.99	339.314	7744.66	274.829	8.31995	1332.31	4.24325	2.85676	-3.75073	-2.37626	-1.51545	-0.823205	1.47756	1.48422	-0.49252	-0.406073	-2.84146	-2.0542	3.03089	2.33506	-1.13658	-0.884184	-0.265203	-0.228641	1.25024	1.04789	4.35691	2.92457	1.40179	0.575094
ENSMUSG00000053560	Ier2	57.5806	20.5958	111.947	282.169	47.7438	1519.4	10.2008	1.44211	51.7393	0	0.0266085	83.61	109.02	25.6445	321.901	35.5146	1.85887	149.775	0	0	8.82252	4.73577	2.8386	-3.78861	-2.29768	-5.4556	-1.46351	2.53837	1.90914	-0.795609	-0.542928	-5.87235	-3.15335	2.50048	1.84919	-2.04585	-1.52239	-5.11463	-1.26173	-1.40179	-0.962227	1.66699	0.829731	0	-0.732451
ENSMUSG00000057388	Mrpl18	118.038	57.5806	216.769	747.213	189.973	3255.1	81.417	18.4424	274.829	0	0.0266085	83.61	185.023	67.5777	490.527	103.39	11.7724	339.314	175.505	10.2008	874.9	3.5613	2.77595	-2.04585	-1.54605	-7.08471	-2.07407	0.644064	0.579943	-0.719837	-0.666006	0.49252	0.258389	2.61414	2.46783	-0.303089	-0.293956	-6.2891	-1.69274	-1.93219	-1.60328	0.227317	0.121349	6.25121	1.75034
ENSMUSG00000102808	RP23-380F8.1	12.4611	1.78477	32.7483	41.746	2.43581	211.125	0	0	6.16745	1.44211	0.110758	180.202	37.4836	0.266612	127.795	3.23904	0.053925	22.9877	2.81635	0.110758	41.746	5.11463	2.76563	-4.65999	-2.20679	0	-0.0152377	3.44764	1.06521	-2.61414	-1.11001	-1.81853	-0.666251	2.00797	1.24855	-3.33398	-1.74872	0	0.0182351	-0.189431	-0.289592	1.59122	0.871992	-0.0757723	-0.345864
ENSMUSG00000004151	Etv1	54.5833	4.36922	118.038	605.438	98.0492	2638.12	36.4862	0.334915	124.457	1.08611	0.110758	247.325	1199.36	453.29	3341.74	305.38	36.4862	1137.95	0.140314	0.0266085	15.6081	4.01593	2.74591	-3.14455	-2.32796	-2.65203	-1.08133	2.57626	2.40067	-0.98504	-0.857877	-8.94113	-4.66143	3.5613	2.59013	-0.227317	-0.126055	-0.833495	-0.365807	0.947153	0.769556	2.91723	1.84596	-3.18244	-1.02178
ENSMUSG00000052684	Jun	282.169	142.06	530.817	3088.5	946.696	13095.5	430.046	145.867	1264.09	85.8614	0.562725	1051.66	922.133	348.369	2503.09	297.439	59.1393	1264.09	1.50709	0.140314	35.5146	2.95512	2.73	-1.74276	-1.62599	-2.80357	-1.64277	2.4626	2.34361	-0.644064	-0.508256	-7.653	-3.85965	3.14455	3.32743	0.568292	0.620667	-0.909267	-0.637562	-1.51545	-1.38471	-0.454634	-0.351734	-5.00097	-1.47363
ENSMUSG00000025408	Ddit3	21.7603	4.23006	53.1426	348.369	46.4805	1441.6	4.23006	0.110758	26.3535	0	0.110758	465.378	0	0.0266085	53.1426	29.3831	0.562725	142.06	0	0	8.82252	4.9252	2.70106	-5.37983	-2.73701	-0.378861	-0.369231	0	-0.0462604	1.40179	0.937668	-3.97804	-1.69856	3.97804	2.54586	-1.93219	-1.29368	1.70488	0.392424	-3.90227	-2.45525	2.61414	1.19529	-5.49349	-1.47836
ENSMUSG00000005057	Sh2b2	18.9597	4.0945	53.1426	114.953	10.2008	589.72	2.9179	0.140314	20.036	0	0.0266085	83.61	98.0492	12.4611	339.314	4.80933	0.170656	41.746	20.5958	0.0819684	121.205	5.4556	2.69626	-4.31902	-2.18691	-3.71284	-0.898528	3.14455	1.94354	-3.29609	-1.76094	-1.0987	-0.760379	2.68992	1.60684	-2.31105	-1.42197	-3.52341	-0.747561	-0.378861	-0.196041	0.644064	0.312438	3.06878	0.509298
ENSMUSG00000086308	G630016G05Rik	6.9613	0.979368	18.4424	69.4025	5.98168	357.665	0	0	6.16745	3.23904	0.140314	200.272	37.4836	5.98168	124.457	0	0.053925	35.5146	0.334915	0.0266085	16.9695	5.53138	2.68921	-5.1904	-2.53681	-0.227317	-0.0944232	3.29609	2.0247	-1.74276	-1.10033	-3.71284	-1.77911	3.59918	2.04652	-2.4626	-1.5341	1.21236	0.424645	-1.13658	-0.626126	0	0.884678	-2.57626	-0.963039
ENSMUSG00000020160	Meis1	35.5146	8.56794	77.2001	655.147	127.795	2854.44	9.3522	0.928065	45.2498	170.931	0.201805	1601.38	767.122	289.704	2194.96	85.8614	1.2571	377.006	64.0689	0.928065	430.046	4.28113	2.68641	-5.1904	-3.53506	0.189431	-0.0554192	3.33398	2.7683	-2.23528	-1.66721	-2.15951	-1.41844	4.0917	2.85395	-1.59122	-1.13619	2.50048	0.872276	0.340975	0.264364	3.10666	1.49932	-1.3639	-0.468833
ENSMUSG00000023232	Serinc2	83.61	27.0813	170.931	153.787	13.187	638.14	2.17551	0.110758	21.7603	0	0.0266085	83.61	0	0.0266085	9.91045	25.6445	0.562725	114.953	0	0	9.3522	5.87235	2.67761	-5.07674	-2.16131	-4.47056	-1.07007	-2.87935	-1.20501	4.24325	2.12835	-2.80357	-1.45617	1.06081	0.717611	-4.84943	-2.92714	-5.53138	-1.45037	-6.25121	-2.76923	3.33398	1.50877	0	-0.706248
ENSMUSG00000022489	Pde1b	25.6445	4.65876	69.4025	162.134	1.14161	747.213	1.50709	0.110758	21.1704	1.5738	0.110758	180.202	0	0	5.80072	0	0.053925	39.5589	0	0.0266085	32.7483	5.64503	2.67271	-5.30406	-2.37746	-1.43967	-0.503092	-1.78065	-0.996686	0	0.751582	0	0.225636	2.53837	1.59732	-3.33398	-1.7557	-0.719837	-0.271141	-6.85739	-3.24156	0	0.30824	-1.70488	-0.632464
ENSMUSG00000038156	Spon1	62.3824	17.4476	127.795	1168.25	114.953	5504.48	0	0.0266085	138.352	0	0.0266085	81.417	1024.38	397.39	2930.42	62.3824	1.93494	387.064	0	0.0266085	17.4476	4.54634	2.62359	-3.63707	-2.11331	-6.70585	-1.96248	4.43268	3.36125	-2.87935	-2.31289	-8.25918	-4.11754	3.78861	2.28334	-0.227317	-0.463106	-5.15251	-1.26291	0.189431	0.176023	0.568292	0.476494	0	-0.410334
ENSMUSG00000038250	Usp38	45.2498	11.7724	90.5454	465.378	59.1393	1975.99	0	0.0266085	71.2758	0.140314	0.053925	121.205	54.5833	0.300315	189.973	85.8614	2.52723	321.901	50.3724	0.266612	313.532	4.50845	2.60153	-3.67496	-2.10228	-5.15251	-1.27823	-0.189431	-0.117261	0.833495	0.341296	0.265203	-0.0389437	3.52341	2.08591	-0.644064	-0.653168	-3.94016	-0.768256	-2.68992	-1.55012	2.08374	0.990277	3.33398	0.731956
ENSMUSG00000036737	Oxsr1	64.0689	12.1122	149.775	530.817	98.0492	2194.96	11.7724	1.44211	56.0623	407.991	25.6445	5650.97	37.4836	6.55396	131.222	170.931	28.5956	621.575	170.931	8.31995	874.9	3.75073	2.58591	-5.11463	-3.0088	1.66699	0.802177	-1.85642	-1.45251	1.3639	0.992148	1.21236	0.617919	2.91723	2.23936	-2.27317	-1.46729	2.84146	1.3847	-3.67496	-2.57903	3.63707	2.09823	-1.32601	-0.611592
ENSMUSG00000043668	Tox3	127.795	47.7438	260.716	157.905	9.3522	690.53	0	0	6.16745	56.0623	0.522221	922.133	216.769	50.3724	559.495	31.0215	4.36922	145.867	21.1704	0.110758	142.06	5.22829	2.57775	-6.74373	-3.4054	1.17447	0.370257	2.95512	2.2203	-1.89431	-1.34126	-2.15951	-1.42323	0.606178	0.398502	-6.66796	-4.58322	-0.265203	-0.275562	0.0378861	0.0393652	4.54634	2.55864	-1.81853	-0.605734
ENSMUSG00000039194	Rlbp1	9.91045	2.52723	30.1916	180.202	15.1777	787.561	6.35817	0.300315	30.1916	0	0.0266085	81.417	88.1726	5.62445	267.68	3.46763	0.053925	35.5146	0	0.0266085	175.505	4.73577	2.52177	-3.86439	-2.09396	-4.12959	-1.04527	2.87935	1.59022	-3.78861	-1.83881	-0.151545	-0.331543	3.52341	2.15331	-0.871381	-0.588106	-2.84146	-0.52379	-0.871381	-0.525803	-0.568292	-0.252025	0	0.428954
ENSMUSG00000028480	Glipr2	27.8285	7.39062	65.8002	79.2809	4.9639	397.39	0	0	6.16745	0	0.0266085	83.61	6.75496	0.170656	29.3831	0	0	8.56794	0.140314	0.0266085	17.9385	6.13755	2.50337	-5.4556	-2.35335	-3.22032	-0.63573	2.34894	1.16431	-1.51545	-0.873704	-1.17447	-0.42359	1.6291	0.904437	-4.54634	-2.94859	-4.16747	-0.955967	-3.67496	-1.70798	0	0.140564	0	-0.43499
ENSMUSG00000061118	Dnajc30	39.5589	16.05	81.417	42.8834	3.23904	247.325	0	0	6.16745	0	0.0266085	83.61	24.2812	0.334915	73.1989	41.746	3.23904	153.787	0	0	9.08389	5.26617	2.48328	-4.62211	-2.34244	-2.7278	-0.546745	0.0757723	-0.115036	1.59122	1.07247	-4.39479	-2.41796	0.49252	0.224257	-4.84943	-3.37454	-4.54634	-1.08368	-1.28813	-0.763335	4.88731	2.36656	0	-0.732451
ENSMUSG00000001120	Pcbp3	2.17551	0.370435	8.07838	131.222	6.9613	655.147	1.5738	0.110758	17.9385	0	0.0266085	83.61	134.74	14.7583	430.046	12.4611	0.300315	54.5833	0	0.0266085	189.973	5.75869	2.47884	-4.73577	-1.98512	-4.05382	-0.942497	3.06878	1.98597	-2.61414	-1.74776	-0.568292	-0.528794	5.60715	2.67029	-0.113658	0.0623464	-0.757723	0.222617	-0.189431	-0.0406508	2.12162	0.916874	3.67496	0.567209
ENSMUSG00000100561	Gm7516	5.45276	0.604307	15.6081	50.3724	0.928065	305.38	0	0	6.16745	0	0.0266085	83.61	1.44211	0.053925	12.8193	5.80072	0.053925	30.1916	0	0	8.82252	5.41772	2.46543	-4.65999	-2.15658	-2.04585	-0.372921	0	-0.0396464	2.31105	0.926365	-1.47756	-0.705708	3.33398	1.57187	-2.15951	-1.44972	-1.66699	-0.102014	-4.31902	-1.86304	2.53837	1.02172	0	-0.732451
ENSMUSG00000021681	Aggf1	77.2001	35.5146	153.787	544.968	98.0492	2313.38	27.8285	0.781997	98.0492	10.2008	0.140314	330.493	90.5454	9.62766	234.62	54.5833	10.2008	216.769	21.1704	0.482767	162.134	4.0917	2.46192	-3.29609	-2.16666	-1.74276	-0.860647	0.909267	0.588766	0.340975	0.268531	-0.719837	-0.513324	2.76569	1.87066	-1.17447	-1.13259	-0.98504	-0.582297	-2.61414	-1.63306	1.13658	0.788842	0	0.0742487
ENSMUSG00000097263	Gm26804	41.746	15.1777	83.61	50.3724	4.65876	267.68	0.73581	0.0266085	11.7724	0	0.0266085	83.61	9.62766	1.08611	47.7438	34.5682	5.28551	134.74	27.0813	0.928065	216.769	4.84943	2.4251	-4.24325	-2.11679	-2.57626	-0.494697	-1.51545	-0.987242	1.25024	0.776728	1.17447	0.455105	0.530406	0.27783	-4.62211	-2.83802	-4.69788	-1.12622	-2.27317	-1.19307	4.28113	2.21308	3.67496	0.915329
ENSMUSG00000028689	Ccdc163	10.8048	0.370435	26.3535	162.134	5.1226	767.122	2.62108	0.053925	20.036	0	0.0266085	83.61	26.3535	0.140314	85.8614	0	0	8.56794	0	0.0266085	34.5682	6.32698	2.42282	-5.07674	-2.15142	-4.54634	-1.09304	4.0917	1.32987	-3.86439	-1.13554	-3.22032	-0.724192	4.39479	2.04499	-1.21236	-0.596791	-2.4626	-0.256865	-2.80357	-1.50165	0	-0.621985	0	-0.232737
ENSMUSG00000019464	Ptger1	18.4424	5.98168	40.6381	95.482	3.23904	559.495	0	0.0266085	20.036	0	0.0266085	81.417	8.07838	0.170656	38.5076	18.4424	0.646995	75.1732	5.98168	0.110758	57.5806	5.64503	2.41037	-4.69788	-1.89353	-3.48552	-0.818013	-0.454634	-0.43969	1.3639	0.786498	-0.644064	-0.300279	2.68992	1.5728	-3.29609	-1.6287	-3.52341	-0.724847	-3.48552	-1.80887	2.91723	1.34336	1.25024	0.24827
ENSMUSG00000020115	Tbk1	85.8614	31.0215	180.202	321.901	6.35817	1264.09	12.8193	0.233783	62.3824	0	0.0266085	81.417	73.1989	12.8193	247.325	24.2812	2.26001	118.038	46.4805	1.85887	297.439	4.39479	2.40849	-3.71284	-1.96115	-5.26617	-1.40531	1.32601	0.973948	-1.25024	-0.899651	0.189431	0.0124896	1.89431	1.23539	-2.34894	-1.61217	-5.56926	-1.49184	-1.93219	-1.16673	0.833495	0.499461	4.0917	1.09108
ENSMUSG00000031512	Tex29	0	0.0266085	5.1226	49.0408	2.52723	234.62	0	0	6.16745	0	0.0266085	81.417	6.75496	0.69082	36.4862	0	0	8.82252	0	0	9.08389	5.41772	2.3896	-4.77365	-2.47092	-2.80357	-0.506359	2.80357	1.83846	-1.55333	-0.847367	-2.00797	-1.08556	4.9252	2.24966	0	-0.306858	0	0.570743	-2.7278	-1.36667	0	0.153628	0	-0.727013
ENSMUSG00000060961	Slc4a4	0	0	5.45276	114.953	0.781997	490.527	0	0	6.55396	0	0.0266085	83.61	69.4025	21.1704	205.627	0	0.053925	41.746	79.2809	0.646995	453.29	6.70585	2.36761	-5.79658	-1.96265	-4.0917	-0.651943	1.28813	1.05668	-2.993	-2.12598	1.40179	0.700738	6.36487	2.20995	0	-0.117825	0	0.640272	-0.98504	-0.416154	2.57626	0.964778	4.84943	1.28318
ENSMUSG00000055612	Cdca7	75.1732	17.9385	170.931	367.209	67.5777	1687.79	27.0813	0.482767	103.39	0	0.0266085	83.61	189.973	39.5589	530.817	222.564	36.4862	787.561	0	0.0266085	67.5777	3.97804	2.36671	-2.91723	-1.87627	-6.13755	-1.68685	0.303089	0.26416	0.871381	0.676073	-4.05382	-2.37047	2.4626	1.69623	-0.947153	-0.696195	-4.84943	-1.33691	-1.06081	-0.717138	2.65203	1.81912	0	0.143213
ENSMUSG00000057561	Eif1a	157.905	73.1989	339.314	274.829	51.7393	1231.3	28.5956	3.96246	100.685	0	0.0266085	88.1726	73.1989	12.4611	205.627	114.953	13.9521	465.378	26.3535	0.928065	200.272	3.5613	2.36594	-2.50048	-1.66165	-5.75869	-1.53739	-0.0757723	-0.0785957	1.25024	0.832018	-1.06081	-0.700942	0.871381	0.66115	-2.34894	-2.10821	-6.74373	-1.86981	-2.04585	-1.44175	2.04585	1.2881	3.33398	0.823724
ENSMUSG00000035181	Heatr5a	56.0623	18.4424	124.457	247.325	10.2008	1168.25	4.9639	0.522221	31.0215	0	0.053925	100.685	14.3499	2.43581	64.0689	50.3724	1.64229	175.505	114.953	10.2008	727.821	5.37983	2.3659	-4.54634	-1.86527	-4.50845	-1.02443	-1.81853	-1.14977	0.454634	0.197167	2.15951	1.23051	2.27317	1.1727	-3.06878	-2.06022	-5.07674	-1.15617	-3.94016	-1.80035	3.03089	1.35406	5.37983	1.46826
ENSMUSG00000040859	Bsdc1	79.2809	25.6445	170.931	767.122	149.775	3088.5	62.3824	5.98168	205.627	121.205	0.334915	1332.31	69.4025	8.82252	253.933	100.685	6.35817	387.064	222.564	10.2008	1264.09	3.22032	2.36066	-2.80357	-2.09444	-0.0378861	-0.17807	-0.49252	-0.420829	0.151545	0.0274569	1.3639	0.819532	3.10666	2.52263	-0.151545	-0.177046	1.40179	0.518258	-3.03089	-2.16329	0.757723	0.445717	0.0757723	0.127494
ENSMUSG00000028894	Inpp5b	21.7603	4.65876	49.0408	69.4025	1.1986	313.532	0	0	6.16745	0	0.0266085	83.61	27.0813	2.71743	85.8614	40.6381	0.334915	166.474	0	0.0266085	22.366	6.06178	2.35689	-5.22829	-2.23905	-3.40975	-0.637068	0	0.144183	1.74276	0.66905	-3.86439	-1.68911	1.97008	1.16053	-4.16747	-2.32533	-3.63707	-0.762521	-1.55333	-0.876107	5.4556	1.6857	0	-0.264761
ENSMUSG00000097156	Gm3764	5650.97	3170.71	10070.8	12103.3	4123.22	31982.1	1975.99	767.122	5504.48	1024.38	59.1393	12103.3	8162.34	3711.98	21009.8	5361.78	1778.86	21009.8	11789.6	2569.72	31982.1	2.31105	2.35158	-1.70488	-1.68662	-2.15951	-1.46192	0.227317	0.195778	-1.06081	-0.990871	0.0378861	0.0410805	0.757723	0.908925	-1.51545	-1.83976	-2.42471	-1.67325	-0.378861	-0.372486	1.0987	1.00617	2.80357	1.60435
ENSMUSG00000087481	Gm15608	1.37881	0.233783	6.35817	49.0408	3.96246	274.829	0.300315	0.0266085	11.7724	0	0.0266085	88.1726	3.70855	0.444335	22.366	6.9613	0.334915	50.3724	2.01304	0.170656	41.746	4.96308	2.34383	-4.20536	-1.89998	-2.53837	-0.470517	-0.227317	-0.121272	1.02293	0.509412	-0.454634	-0.0645698	4.65999	2.44875	-0.265203	-0.0587121	-0.227317	0.480334	-3.29609	-1.6078	2.12162	1.02344	0.265203	0.0362439
ENSMUSG00000024565	Sall3	21.7603	0.482767	65.8002	267.68	11.1189	1601.38	0	0.0266085	24.9539	0	0.0266085	83.61	166.474	28.5956	530.817	166.474	3.83383	638.14	2.09321	0.0819684	35.5146	6.59219	2.34032	-5.37983	-1.85193	-5.34195	-1.19181	1.0987	0.76516	0.49252	0.257022	-5.30406	-2.64762	3.90227	1.5505	-2.1974	-0.95248	-2.27317	-0.583541	-0.871381	-0.28916	5.1904	1.94253	0	0.0191608
ENSMUSG00000028684	Urod	6.75496	1.14161	18.9597	114.953	1.31716	490.527	0.170656	0.0266085	8.56794	0	0.0266085	85.8614	0.928065	0.053925	12.1122	1.14161	0.053925	21.1704	0.110758	0.0266085	12.4611	6.32698	2.332	-5.37983	-1.78355	-4.05382	-0.650157	0	0.161131	0	0.40259	-0.151545	-0.143325	4.05382	1.57348	-2.31105	-1.38407	-1.89431	-0.197211	-5.79658	-2.01004	0	0.418155	0	-0.546391
ENSMUSG00000029326	Enoph1	33.6463	11.1189	75.1732	189.973	11.1189	787.561	0.0266085	0.053925	47.7438	0	0.110758	441.515	27.0813	2.52723	92.9813	95.482	9.62766	313.532	0.73581	0.0819684	23.626	4.20536	2.32996	-3.37187	-2.0889	-0.189431	-0.217332	-0.68195	-0.508503	2.42471	1.78042	-4.58422	-2.1588	2.76569	1.80603	-1.13658	-1.05769	0.719837	0.105723	-2.87935	-1.77113	2.76569	1.96806	-3.97804	-1.16883
ENSMUSG00000002635	Pdcd2l	57.5806	26.3535	124.457	67.5777	4.23006	348.369	0	0.0266085	16.9695	0	0.0266085	83.61	54.5833	3.83383	216.769	25.6445	2.62108	124.457	67.5777	4.65876	387.064	5.00097	2.32488	-4.12959	-1.80272	-3.06878	-0.66564	0.606178	0.355342	-0.98504	-0.686868	1.02293	0.537733	0.49252	0.262326	-4.24325	-2.90883	-5.26617	-1.31618	-0.340975	-0.181268	3.44764	1.74625	4.69788	1.28602
ENSMUSG00000031971	Ccsap	45.2498	9.08389	106.168	228.513	3.46763	830.084	0	0	6.16745	23.626	0.140314	397.39	157.905	7.84308	517.033	166.474	12.4611	589.72	13.5645	0.110758	98.0492	6.0239	2.32333	-6.93316	-3.06227	-0.151545	-0.161798	0.909267	0.61371	0.454634	0.259944	-2.993	-1.85192	2.76569	1.24217	-4.84943	-2.66738	0.568292	0.0529896	-0.644064	-0.282729	6.47853	3.49801	-1.81853	-0.545656
ENSMUSG00000029246	Ppat	36.4862	5.45276	92.9813	180.202	0.300315	1024.38	0	0	6.35817	1.31716	0.110758	260.716	29.3831	0.370435	100.685	9.91045	0.646995	46.4805	8.31995	0.0819684	73.1989	6.89528	2.31813	-6.78162	-2.00163	0	-0.306395	1.78065	0.745108	-0.98504	-0.466653	-0.833495	-0.432616	2.68992	1.52176	-4.65999	-2.59291	-0.68195	-0.278192	-2.65203	-1.51531	2.993	1.69938	-0.303089	-0.213588
ENSMUSG00000071477	Zfp777	44.0511	14.3499	92.9813	33.6463	1.93494	200.272	0	0	6.16745	0	0.0266085	83.61	67.5777	1.31716	228.513	44.0511	4.0945	166.474	13.5645	0.829413	103.39	4.73577	2.31742	-4.05382	-1.96753	-2.08374	-0.297341	0.98504	0.437279	0.113658	0.203682	-1.13658	-0.598189	-0.227317	-0.20705	-5.07674	-3.26523	-4.69788	-1.12395	0.833495	0.321611	5.15251	2.73786	2.65203	0.678979
ENSMUSG00000045877	4933415A04Rik	9.91045	0.562725	26.3535	65.8002	1.08611	313.532	0.300315	0.0266085	10.2008	0	0.0266085	81.417	30.1916	3.58651	103.39	3.12917	0.053925	27.0813	0.370435	0.053925	20.036	5.56926	2.3094	-4.69788	-1.88498	-3.33398	-0.670349	3.63707	1.82337	-2.42471	-1.23605	-3.44764	-1.50902	2.76569	1.59623	-2.87935	-1.38038	-2.76569	-0.403739	-1.28813	-0.755819	0	0.503272	0	-0.34874
ENSMUSG00000024019	Cmtr1	3.96246	0.0819684	12.4611	134.74	1.37881	690.53	0	0	6.16745	0	0.0266085	83.61	40.6381	5.28551	170.931	0	0.053925	39.5589	6.35817	0.110758	69.4025	6.8195	2.30937	-6.32698	-2.08138	-4.35691	-0.64213	2.61414	1.49615	-1.70488	-1.07236	-1.51545	-0.698425	5.26617	1.74751	-1.59122	-0.912073	0	0.122535	-1.66699	-0.656051	3.06878	1.03156	0	0.225212
ENSMUSG00000031595	Pdgfrl	3.12917	0.604307	10.4988	106.168	12.4611	672.606	4.65876	0.0819684	33.6463	2.9179	0.170656	240.889	22.9877	1.44211	109.02	5.98168	0.334915	46.4805	11.4413	1.03204	124.457	4.54634	2.30824	-4.01593	-2.03125	-0.454634	-0.163298	1.47756	0.753634	-1.21236	-0.600716	0.113658	0.0589268	4.81154	2.84867	0.378861	0.0783451	2.00797	0.66491	-2.15951	-1.25026	0.795609	0.374885	0.265203	0.0179551
ENSMUSG00000010825	Grid2ip	0	0	1.37881	64.0689	1.31716	313.532	0	0	6.35817	0	0.0266085	83.61	6.9613	0.201805	28.5956	5.28551	0.170656	30.1916	0.233783	0.0266085	19.4908	5.87235	2.30716	-5.07674	-1.67682	-2.84146	-0.403996	1.0987	0.417139	0.340975	0.216716	-1.93219	-0.825603	6.21333	2.67651	0	0.550552	0	1.23317	-3.25821	-1.36604	2.27317	1.23659	0	-0.396581
ENSMUSG00000022339	Ebag9	20.036	4.36922	59.1393	228.513	33.6463	946.696	13.187	0.110758	60.7396	0	0.110758	253.933	2.09321	0.140314	16.05	0	0.053925	59.1393	9.3522	0.110758	92.9813	4.28113	2.29544	-3.52341	-1.92183	-0.757723	-0.428494	-1.85642	-0.760261	1.6291	0.467221	0.947153	0.280815	3.63707	2.23339	-0.49252	-0.371906	0.98504	0.202515	-6.21333	-2.86512	0	-0.0738748	-1.47756	-0.424087
ENSMUSG00000038299	Wdr36	157.905	69.4025	321.901	274.829	29.3831	1231.3	19.4908	3.12917	79.2809	0	0.0266085	81.417	77.2001	11.1189	216.769	79.2809	14.3499	282.169	34.5682	1.78477	234.62	4.12959	2.28894	-3.18244	-1.98295	-5.49349	-1.48137	0.189431	0.0748069	0.340975	0.235777	-0.416747	-0.304578	1.02293	0.630836	-2.91723	-2.4289	-6.59219	-1.87094	-2.15951	-1.26339	1.89431	1.26215	3.97804	1.07646
ENSMUSG00000059857	Ntng1	3.35183	0.170656	10.4988	31.0215	1.2571	185.023	0	0	6.16745	0	0.0266085	83.61	10.8048	0.300315	44.0511	1.31716	0.053925	22.366	0.0266085	0	12.4611	4.84943	2.28433	-4.01593	-1.77001	-1.93219	-0.287523	2.7278	1.25091	-0.378861	-0.235511	-2.08374	-1.00722	3.33398	1.69847	-1.59122	-1.01334	-1.13658	0.118225	-1.66699	-0.834882	1.13658	0.850796	0	-0.588823
ENSMUSG00000021235	Coq6	26.3535	9.62766	56.0623	274.829	10.4988	997.801	7.84308	0.781997	36.4862	0.110758	0.053925	142.06	22.9877	3.46763	90.5454	34.5682	3.46763	134.74	0	0.0266085	153.787	4.69788	2.2839	-4.35691	-2.01374	-3.75073	-0.963131	-0.265203	-0.146194	0.947153	0.597026	0.568292	0.00525169	2.95512	1.68715	-1.6291	-1.22674	-3.8265	-0.588884	-2.993	-1.56518	2.23528	1.26905	0	0.374704
ENSMUSG00000029366	Dck	24.2812	2.62108	60.7396	153.787	7.61388	747.213	0	0	6.16745	59.1393	0.562725	1079.67	50.3724	0.73581	175.505	40.6381	0.73581	175.505	0	0	9.3522	4.77365	2.25856	-6.47853	-3.02516	1.6291	0.460641	1.02293	0.68078	0.454634	0.110997	-4.81154	-2.30349	2.57626	1.59489	-4.50845	-2.31151	2.15951	0.638141	-1.59122	-0.985279	4.77365	1.75652	-5.98601	-1.79403
ENSMUSG00000039428	Tmem135	53.1426	17.4476	127.795	189.973	2.09321	830.084	12.1122	0.69082	59.1393	1.78477	0.110758	240.889	73.1989	6.75496	282.169	103.39	2.81635	367.209	81.417	5.28551	430.046	4.05382	2.24856	-3.29609	-1.71573	-1.89431	-0.641081	0.0757723	0.00588321	0.189431	0.0873594	0.151545	0.0348831	2.00797	1.38252	-1.89431	-1.5216	-1.59122	-0.611978	-1.40179	-0.871599	2.65203	1.61169	2.42471	0.753345
ENSMUSG00000035266	Helq	25.6445	1.31716	83.61	124.457	0.781997	490.527	0	0	6.16745	0	0.0266085	83.61	73.1989	1.5738	211.125	47.7438	3.96246	180.202	49.0408	0.444335	297.439	6.63007	2.24465	-6.17544	-2.03174	-4.05382	-0.812266	0.644064	0.371198	-0.189431	-0.160199	0.265203	-0.0121514	2.23528	1.22532	-4.47056	-1.91949	-4.16747	-0.672104	-0.909267	-0.449623	5.22829	2.58303	4.43268	0.914513
ENSMUSG00000071654	Uqcc3	37.4836	12.8193	85.8614	19.4908	0.444335	138.352	0	0	6.16745	0	0.0266085	83.61	22.9877	0.140314	75.1732	45.2498	2.71743	153.787	90.5454	0.562725	672.606	4.28113	2.23976	-3.67496	-1.6763	-1.21236	-0.126528	-1.6291	-1.07037	0.340975	0.219575	2.12162	0.933229	-0.378861	-0.292383	-4.77365	-3.19625	-4.35691	-1.04104	-0.68195	-0.420598	5.26617	2.22491	5.37983	1.25995
ENSMUSG00000027109	Sp3	149.775	65.8002	297.439	852.198	189.973	3711.98	77.2001	11.4413	282.169	240.889	0.266612	2374.96	490.527	149.775	1519.4	222.564	64.0689	767.122	205.627	24.9539	1051.66	3.03089	2.23475	-2.68992	-1.97178	0.340975	-0.0305647	1.17447	1.10606	-0.719837	-0.636639	-0.416747	-0.338698	2.57626	2.20097	-0.644064	-0.604426	1.17447	0.335012	-0.909267	-0.699776	1.28813	0.978589	-0.416747	-0.00260288
ENSMUSG00000035949	Fbxw2	114.953	39.5589	234.62	559.495	109.02	2374.96	35.5146	6.16745	142.06	195.055	1.1986	2028.6	95.482	24.2812	289.704	111.947	18.9597	407.991	40.6381	4.36922	305.38	3.33398	2.23016	-3.37187	-2.39661	0.795609	0.253943	0.151545	0.1149	0.49252	0.356652	-0.795609	-0.515176	2.23528	1.79198	-1.47756	-1.22939	1.21236	0.467161	-2.42471	-1.76923	1.55333	1.01182	-2.15951	-0.768165
ENSMUSG00000057637	Prdm2	166.474	69.4025	321.901	274.829	47.7438	1199.36	22.366	3.58651	90.5454	49.0408	0.604307	1137.95	88.1726	17.9385	289.704	185.023	32.7483	655.147	6.35817	0.4069	73.1989	3.52341	2.22077	-3.18244	-2.07353	0.49252	0.00874277	-0.340975	-0.247088	1.70488	1.26367	-3.44764	-1.87214	0.909267	0.653826	-2.7278	-2.26278	-0.227317	-0.303705	-1.70488	-1.12028	3.03089	1.97714	-3.25821	-0.940286
ENSMUSG00000102423	RP23-380F8.3	170.931	71.2758	313.532	690.53	170.931	2930.42	106.168	30.1916	321.901	0	0.0266085	83.61	305.38	106.168	830.084	92.9813	15.6081	313.532	200.272	17.4476	1024.38	2.80357	2.21895	-1.6291	-1.2934	-7.27414	-2.15651	1.0987	1.0158	-1.25024	-1.08877	0.265203	0.104723	2.00797	1.81589	-0.378861	-0.364739	-6.70585	-1.87798	-1.13658	-0.906949	-0.151545	-0.121656	6.47853	1.84071
ENSMUSG00000030393	Zik1	81.417	18.9597	166.474	787.561	134.74	3255.1	69.4025	2.26001	240.889	0	0.0266085	81.417	59.1393	2.09321	211.125	175.505	3.70855	767.122	0	0	9.08389	3.44764	2.21099	-2.42471	-1.62135	-6.97105	-2.03919	-0.49252	-0.27937	1.78065	1.16776	-6.2891	-2.93797	3.37187	2.23791	0.378861	0.153472	-5.1904	-1.35771	-3.18244	-2.08847	1.13658	0.698472	0	-0.727013
ENSMUSG00000042292	Mkl1	13.187	3.96246	31.8736	65.8002	6.9613	357.665	3.02215	0.266612	23.626	0	0.0266085	81.417	24.2812	2.09321	81.417	31.0215	0.266612	127.795	16.05	0.140314	111.947	4.50845	2.19925	-3.78861	-1.7359	-3.48552	-0.806534	-0.0378861	-0.00597146	0.795609	0.246717	-0.378861	-0.337175	2.57626	1.53992	-1.70488	-1.02997	-3.03089	-0.569121	-1.70488	-0.983861	2.95512	1.02021	2.1974	0.403227
ENSMUSG00000010505	Myt1	35.5146	8.07838	77.2001	200.272	5.62445	1108.43	0	0	6.35817	49.0408	0.482767	808.543	127.795	21.7603	357.665	69.4025	0.482767	240.889	60.7396	1.78477	321.901	5.37983	2.19106	-6.93316	-3.65146	0.795609	0.218872	0.871381	0.608638	-0.416747	-0.430543	-0.227317	-0.252037	2.76569	1.48609	-4.73577	-3.00514	1.3639	0.399683	-0.833495	-0.453858	5.72081	1.87945	-0.189431	-0.0235197
ENSMUSG00000042472	Zfp410	88.1726	32.7483	205.627	922.133	127.795	4345.62	77.2001	1.5738	260.716	1.14161	0.110758	195.055	109.02	5.1226	321.901	142.06	6.35817	530.817	1.08611	0.053925	30.1916	3.59918	2.19052	-2.87935	-1.91345	-4.28113	-1.57384	0.265203	0.180787	1.28813	0.788639	-5.15251	-2.4348	3.10666	2.08506	-0.227317	-0.305199	-2.65203	-0.965701	-2.84146	-1.83505	1.13658	0.715747	-1.28813	-0.550607
ENSMUSG00000022425	Enpp2	79.2809	26.3535	162.134	559.495	98.0492	2638.12	69.4025	5.98168	247.325	0	0.0266085	83.61	71.2758	10.8048	253.933	490.527	81.417	1601.38	830.084	95.482	4123.22	3.10666	2.19021	-2.04585	-1.37741	-6.70585	-1.93541	-2.31105	-1.99797	1.06081	0.725268	1.55333	1.06433	2.7278	2.10077	0.0378861	-0.0129249	-5.4556	-1.43154	-2.38683	-1.70155	2.57626	1.67779	7.95609	2.46645
ENSMUSG00000009995	Taz	22.366	5.98168	50.3724	339.314	13.5645	1367.79	6.9613	0.370435	34.5682	142.06	3.46763	2438.18	41.746	5.28551	142.06	98.0492	10.2008	348.369	240.889	2.71743	1297.76	4.31902	2.18741	-4.9252	-2.8017	1.32601	0.481793	-1.55333	-1.10456	0.719837	0.465319	1.85642	0.847784	3.8265	2.11852	-1.40179	-0.948768	3.25821	1.25468	-2.84146	-1.67646	3.75073	2.03809	0.0757723	0.0395246
ENSMUSG00000075054	Yae1d1	88.1726	37.4836	180.202	145.867	1.93494	672.606	6.9613	0.300315	35.5146	0	0.0266085	88.1726	88.1726	21.7603	247.325	106.168	23.626	387.064	0.170656	0.0266085	14.7583	4.43268	2.17825	-3.59918	-1.86583	-4.24325	-1.07853	0.719837	0.535647	0.833495	0.661319	-5.87235	-2.92927	0.757723	0.430326	-3.37187	-2.62215	-5.75869	-1.49323	-0.644064	-0.345274	3.78861	2.41358	0	-0.491855
ENSMUSG00000033854	Kcnk10	60.7396	17.4476	127.795	85.8614	1.5738	559.495	0.300315	0.0266085	11.4413	0	0.0266085	83.61	33.6463	0.334915	92.9813	0.0819684	0.0266085	11.4413	0	0	8.82252	5.94812	2.17266	-5.11463	-1.86684	-3.67496	-0.653754	4.81154	1.9248	-3.48552	-1.56235	-3.44764	-1.51763	0.98504	0.371106	-5.22829	-3.08904	-5.22829	-1.30622	-1.81853	-0.794178	0	-0.0508658	0	-0.73127
ENSMUSG00000049092	Gpr137c	32.7483	11.1189	67.5777	490.527	56.0623	1924.75	38.5076	0.562725	149.775	3.02215	0.140314	267.68	0	0	5.62445	0	0.053925	297.439	0	0	13.187	3.63707	2.17206	-2.91723	-1.75072	-3.48552	-1.19075	-5.11463	-1.00608	6.17544	1.5797	-4.54634	-0.882353	4.0917	2.61874	0.644064	0.319221	-1.06081	-0.350913	-8.44861	-4.48744	1.17447	0.461181	-2.53837	-1.01458
ENSMUSG00000042831	Alkbh6	46.4805	18.4424	106.168	321.901	62.3824	1441.6	28.5956	2.09321	114.953	0	0.0266085	83.61	37.4836	3.70855	121.205	21.1704	1.78477	114.953	0	0	8.82252	3.44764	2.16671	-2.4626	-1.59645	-5.79658	-1.5742	1.93219	1.16366	0.227317	0.082448	-4.43268	-2.42472	2.80357	2.02372	-0.189431	-0.241535	-4.84943	-1.15668	-2.91723	-1.89835	-0.719837	-0.408962	0	-0.745733
ENSMUSG00000056014	A430033K04Rik	31.0215	2.26001	77.2001	170.931	2.81635	808.543	0	0.0266085	22.9877	0	0.0266085	85.8614	166.474	32.7483	503.606	79.2809	3.46763	321.901	1.31716	0.140314	36.4862	5.11463	2.16547	-4.69788	-1.94733	-4.24325	-1.07962	1.55333	1.10631	-0.340975	-0.305648	-5.37983	-2.42285	2.84146	1.53994	-2.1974	-1.31143	-3.63707	-0.766237	-0.151545	-0.0438351	4.12959	1.96805	0.151545	-0.0483542
ENSMUSG00000032363	Adamts7	35.5146	0.562725	83.61	274.829	0.928065	1051.66	0.370435	0.0266085	10.8048	1.78477	0.110758	175.505	0.0819684	0.053925	29.3831	1.64229	0.053925	18.4424	0	0	9.3522	6.74373	2.16315	-6.40276	-2.04075	-2.34894	-0.692577	2.38683	0.692816	0	0.0309014	-2.04585	-0.899101	2.7278	1.32856	-4.43268	-1.78365	-1.85642	-0.483921	-4.77365	-1.87525	0	0.446389	0	-1.09416
ENSMUSG00000068742	Cry2	98.0492	35.5146	185.023	387.064	24.9539	1732.73	22.9877	3.83383	90.5454	3.35183	0.170656	297.439	69.4025	7.84308	205.627	32.7483	2.81635	149.775	5.80072	0.522221	77.2001	4.12959	2.16057	-3.14455	-1.66425	-2.61414	-0.966566	1.51545	0.941957	-0.265203	-0.170865	-2.57626	-1.23311	2.12162	1.36181	-1.66699	-1.36011	-2.08374	-0.838992	-2.42471	-1.4416	0.68195	0.362155	-0.454634	-0.211472
ENSMUSG00000033965	Slc16a2	51.7393	10.2008	98.0492	211.125	0.233783	767.122	0	0	6.16745	0	0.0266085	83.61	0	0	5.45276	0	0.053925	103.39	0.266612	0.053925	22.366	7.3878	2.15981	-6.74373	-1.92815	-4.73577	-0.929217	-3.18244	-1.22605	3.90227	1.1388	0	-0.392923	2.31105	1.34284	-5.15251	-3.10345	-4.69788	-1.10378	-7.31202	-2.11526	3.97804	1.16629	0	-0.307054
ENSMUSG00000051243	Islr2	8.82252	0.781997	22.366	282.169	53.1426	1297.76	27.0813	3.12917	111.947	0	0.0266085	85.8614	234.62	81.417	672.606	88.1726	19.4908	367.209	15.1777	0.979368	134.74	3.40975	2.15866	-2.42471	-1.55515	-5.41772	-1.42978	1.85642	1.5974	-0.416747	-0.345281	-2.91723	-1.80241	4.84943	3.03168	1.70488	1.04007	-2.23528	-0.326068	-0.227317	-0.127849	1.78065	1.13894	2.53837	0.619226
ENSMUSG00000081534	Slc48a1	39.5589	10.8048	83.61	47.7438	0.233783	228.513	0	0	6.16745	0	0.0266085	83.61	13.9521	1.71259	54.5833	46.4805	1.64229	153.787	0	0.0266085	387.064	6.0239	2.15801	-5.41772	-1.70014	-3.37187	-0.413406	-1.6291	-0.97485	1.17447	0.700945	1.59122	0.541931	1.21236	0.554152	-4.88731	-3.22323	-4.50845	-1.07098	-2.50048	-1.07046	5.30406	2.31824	4.65999	0.840984
ENSMUSG00000022463	Srebf2	127.795	62.3824	253.933	441.515	100.685	2138.05	53.1426	13.5645	185.023	8.07838	0.201805	387.064	67.5777	13.5645	240.889	81.417	18.4424	339.314	138.352	17.4476	727.821	2.993	2.15371	-2.23528	-1.61179	-1.6291	-0.802745	-0.454634	-0.34068	-0.0378861	-0.0124241	1.02293	0.671134	1.89431	1.52932	-0.98504	-0.889263	-1.32601	-0.707359	-2.4626	-1.71447	0.568292	0.379395	1.89431	0.796158
ENSMUSG00000047414	Flrt2	211.125	98.0492	407.991	348.369	15.6081	1441.6	15.6081	1.71259	73.1989	25.6445	0.110758	453.29	145.867	27.0813	453.29	83.61	11.4413	305.38	477.788	4.23006	2503.09	4.20536	2.15304	-3.59918	-2.09662	-0.833495	-0.493736	-0.265203	-0.0701297	-1.02293	-0.804649	1.81853	0.716391	0.871381	0.531923	-3.29609	-2.85025	-1.70488	-0.99656	-1.13658	-0.678042	2.34894	1.37729	2.80357	0.969364
ENSMUSG00000023235	Ccl25	7.61388	1.78477	20.5958	170.931	7.61388	787.561	0	0.053925	37.4836	0	0.0266085	83.61	38.5076	1.2571	118.038	24.9539	0.110758	106.168	0	0.0266085	138.352	4.69788	2.15174	-3.67496	-1.58391	-4.0917	-1.08604	0.340975	0.247054	0.303089	-0.0047076	0.151545	-0.143839	4.62211	2.28957	0.340975	-0.0542404	-2.15951	-0.256333	-2.57626	-1.27612	1.66699	0.750872	0	0.468156
ENSMUSG00000080268	Brms1	26.3535	2.71743	57.5806	305.38	12.4611	1441.6	0	0.0266085	39.5589	16.5037	0.140314	453.29	22.9877	0.201805	69.4025	0	0.0266085	81.417	0	0	8.82252	4.62211	2.14144	-4.05382	-2.1924	-0.568292	-0.34476	0.98504	0.634918	0.757723	0.304028	-4.05382	-1.73156	3.52341	1.92344	-0.947153	-0.768554	1.32601	0.349071	-3.18244	-1.74937	1.25024	0.512796	-5.07674	-1.66398
ENSMUSG00000042810	Krba1	83.61	30.1916	175.505	357.665	53.1426	1687.79	5.98168	0.170656	38.5076	195.055	0.444335	1778.86	100.685	9.08389	274.829	60.7396	1.5738	228.513	111.947	0.829413	621.575	3.44764	2.13269	-5.15251	-3.06777	1.17447	0.571581	0.378861	0.296337	-0.606178	-0.559712	0.644064	0.332403	1.93219	1.38281	-3.48552	-2.45396	1.25024	0.633239	-1.81853	-1.23094	2.87935	1.27432	-0.909267	-0.415479
ENSMUSG00000028099	Polr3c	29.3831	4.36922	64.0689	216.769	0.781997	971.913	1.1986	0.0819684	16.5037	6.55396	0.140314	253.933	4.65876	0.482767	23.626	14.7583	0.444335	64.0689	0	0.053925	503.606	6.13755	2.13257	-5.83446	-1.99205	-1.0987	-0.435741	-3.03089	-1.37705	-0.833495	-0.33245	3.86439	0.829808	3.29609	1.73199	-3.14455	-1.70837	0.265203	-0.0108144	-5.49349	-2.05405	2.50048	1.10763	2.00797	0.407573
ENSMUSG00000026309	Ilkap	109.02	41.746	211.125	574.409	106.168	2503.09	69.4025	5.28551	216.769	81.417	1.31716	1404.21	28.5956	2.71743	95.482	53.1426	7.61388	200.272	77.2001	7.84308	465.378	3.14455	2.1298	-2.53837	-1.82798	-0.227317	-0.228774	-0.98504	-0.784601	0.719837	0.486327	1.3639	0.788601	2.53837	1.98019	-0.378861	-0.41598	0.68195	0.165204	-4.20536	-2.83391	-0.227317	-0.0934464	-0.606178	-0.157719
ENSMUSG00000055980	Irs1	9.62766	2.34675	26.3535	222.564	17.4476	852.198	23.626	1.14161	81.417	0	0.0266085	83.61	6.75496	0.201805	31.8736	6.55396	0.110758	38.5076	0	0.0266085	282.169	3.48552	2.12752	-2.12162	-1.26209	-5.26617	-1.38403	-1.43967	-0.535365	-1.13658	-0.515587	2.993	0.744245	4.43268	2.80148	1.47756	0.95904	-2.42471	-0.419653	-4.77365	-2.72194	-1.85642	-1.01276	4.50845	0.666655
ENSMUSG00000086350	B230369F24Rik	56.0623	23.626	109.02	32.7483	0.300315	180.202	0	0	6.35817	0	0.0266085	85.8614	31.0215	0.73581	118.038	5.28551	0.201805	31.8736	0	0	8.82252	5.07674	2.12701	-4.01593	-1.57032	-2.27317	-0.291075	3.48552	1.69992	-1.81853	-0.978651	-4.20536	-2.15533	-0.227317	-0.242125	-5.41772	-3.7026	-5.15251	-1.25116	-0.189431	-0.0801851	2.23528	1.24338	0	-0.747739
ENSMUSG00000103515	AL591003.1	44.0511	11.4413	106.168	166.474	0.928065	852.198	4.51209	0.053925	30.1916	0	0.0266085	90.5454	2.81635	0.110758	18.4424	31.0215	0.0819684	118.038	0	0.053925	1297.76	5.56926	2.1228	-4.69788	-1.71359	-4.62211	-1.0034	-4.16747	-1.31798	-0.454634	-0.339028	4.0917	1.03051	2.04585	1.0158	-2.993	-1.9143	-4.73577	-1.08965	-5.49349	-2.11829	2.68992	0.722695	6.2891	1.04296
ENSMUSG00000103739	RP24-188H2.5	13.9521	0.053925	39.5589	170.931	0.233783	767.122	0	0	6.16745	0	0.0266085	83.61	26.3535	0.781997	81.417	0	0.053925	35.5146	27.8285	0.522221	175.505	7.34991	2.11994	-6.66796	-1.75045	-4.84943	-0.768019	0.947153	0.441618	-1.40179	-0.898914	1.06081	0.515552	3.40975	1.29858	-3.75073	-1.0917	-3.40975	-0.325917	-3.25821	-1.16442	0	0.926154	3.33398	0.793092
ENSMUSG00000047238	Mageh1	30.1916	9.3522	73.1989	57.5806	1.08611	339.314	0	0	6.16745	0	0.0266085	81.417	44.0511	4.51209	157.905	15.1777	1.31716	81.417	22.366	0.781997	153.787	5.68292	2.11876	-5.11463	-1.937	-0.265203	-0.296724	1.13658	0.638852	-0.757723	-0.497378	0.151545	0.0144049	1.21236	0.497999	-4.62211	-2.79379	-4.16747	-0.942609	-0.68195	-0.231947	3.8265	2.02339	3.33398	0.827583
ENSMUSG00000062127	Cttnbp2nl	166.474	57.5806	321.901	121.205	10.4988	589.72	11.1189	0.300315	49.0408	6.9613	0.140314	228.513	138.352	34.5682	477.788	153.787	21.7603	605.438	2.01304	0.201805	34.5682	3.71284	2.11807	-2.87935	-1.69519	-1.13658	-0.490903	0.757723	0.57864	0.909267	0.641953	-5.37983	-2.71127	-0.0757723	-0.0690454	-3.52341	-2.69791	-2.87935	-1.23594	0.227317	0.135558	3.75073	2.41459	-1.85642	-0.588876
ENSMUSG00000020255	D10Wsu102e	33.6463	12.1122	81.417	377.006	9.91045	1778.86	17.9385	2.71743	69.4025	28.5956	0.140314	490.527	30.1916	0.781997	92.9813	88.1726	0.4069	313.532	0	0	9.08389	4.16747	2.11652	-3.71284	-2.03865	-0.530406	-0.386857	-0.947153	-0.492981	2.50048	1.19011	-5.60715	-2.36478	3.40975	1.87603	-0.871381	-0.687231	1.06081	0.21408	-3.40975	-1.82861	2.50048	1.04059	-5.49349	-1.62198
ENSMUSG00000018102	Hist1h2bc	75.1732	37.4836	142.06	808.543	216.769	3615.74	103.39	16.5037	305.38	313.532	2.34675	3810.77	6.16745	0.201805	27.8285	3.70855	0.053925	24.2812	0	0	9.08389	2.65203	2.10419	-2.42471	-1.8613	0.757723	0.329725	1.66699	0.794752	0	0.195306	-1.97008	-1.1915	3.29609	3.12366	0.49252	0.334	2.27317	1.15422	-6.74373	-4.69875	-4.39479	-2.48759	-7.84243	-2.69749
ENSMUSG00000049536	Tceal1	21.1704	4.9639	51.7393	81.417	3.23904	530.817	0	0.053925	16.05	0	0.0266085	81.417	27.0813	0.444335	92.9813	56.0623	2.52723	189.973	0	0.0819684	64.0689	5.26617	2.09974	-4.81154	-2.05869	-3.10666	-0.69696	-0.454634	-0.325044	1.78065	1.12658	-1.89431	-0.979076	2.15951	1.13204	-3.18244	-1.78906	-3.52341	-0.780036	-1.93219	-0.96072	4.62211	2.10699	0	0.170124
ENSMUSG00000018567	Gabarap	453.29	253.933	808.543	1051.66	282.169	4580.01	142.06	31.8736	430.046	240.889	1.44211	2374.96	357.665	131.222	997.801	247.325	73.1989	971.913	92.9813	10.2008	559.495	2.53837	2.09722	-2.31105	-1.94093	-0.113658	-0.202141	0.871381	0.817423	0.151545	0.141594	-1.21236	-0.917783	1.06081	1.02345	-1.6291	-1.70189	-0.530406	-0.438761	-1.3639	-1.13674	0.947153	0.790476	-1.21236	-0.453954
ENSMUSG00000058192	Zfp846	47.7438	12.8193	114.953	162.134	10.8048	708.93	2.17551	0.110758	18.9597	109.02	1.37881	1367.79	109.02	7.84308	407.991	50.3724	1.85887	195.055	3.46763	0.266612	53.1426	3.8265	2.08987	-5.26617	-2.58805	1.97008	0.75104	2.00797	1.15271	-0.644064	-0.362626	-3.59918	-1.62605	1.85642	1.23606	-3.8265	-2.3022	1.78065	0.693956	-0.606178	-0.390563	3.94016	1.70748	-4.54634	-1.48004
ENSMUSG00000002996	Hbp1	51.7393	19.4908	106.168	1924.75	453.29	7744.66	274.829	59.1393	1051.66	13.9521	0.334915	638.14	441.515	138.352	1264.09	357.665	77.2001	1479.99	162.134	10.2008	1079.67	2.65203	2.08592	-1.66699	-1.26136	-3.10666	-1.48903	0.340975	0.293318	0.227317	0.172003	-0.947153	-0.669033	4.96308	4.54307	2.53837	1.9625	0.454634	-0.0476964	-1.89431	-1.51562	0.378861	0.299496	1.70488	0.690071
ENSMUSG00000032398	Snapc5	25.6445	8.82252	54.5833	106.168	11.7724	490.527	3.23904	0.300315	31.0215	0	0.0266085	83.61	3.12917	0.300315	20.5958	57.5806	4.36922	216.769	0	0.0266085	27.8285	4.73577	2.08496	-3.75073	-1.81448	-4.20536	-1.0136	-2.87935	-1.58214	4.12959	2.34657	-3.03089	-1.30016	2.34894	1.42264	-2.04585	-1.31266	-4.05382	-0.878992	-4.58422	-2.07062	3.37187	1.79785	0	-0.12196
ENSMUSG00000037415	Ranbp10	51.7393	16.5037	127.795	134.74	11.4413	621.575	12.4611	0.878091	51.7393	21.1704	0.233783	574.409	45.2498	9.62766	131.222	54.5833	1.1986	185.023	12.4611	0.0819684	79.2809	3.67496	2.08472	-3.10666	-1.816	0.378861	-0.00231397	0.189431	0.293382	1.02293	0.467138	-1.17447	-0.822181	1.51545	1.00696	-1.93219	-1.45482	0.189431	-0.0973246	-1.85642	-1.14462	2.08374	0.953325	-1.85642	-0.55019
ENSMUSG00000045071	E130308A19Rik	162.134	69.4025	305.38	175.505	24.2812	808.543	13.5645	0.878091	51.7393	62.3824	0.979368	1367.79	162.134	39.5589	441.515	98.0492	21.7603	367.209	0.0266085	0.0266085	12.4611	3.52341	2.08263	-3.18244	-1.98705	1.21236	0.318241	1.74276	1.32406	0.151545	0.114709	-6.40276	-3.25266	0.340975	0.19094	-3.06878	-2.71899	-0.303089	-0.317039	-0.265203	-0.144701	2.57626	1.75377	-5.87235	-1.85303
ENSMUSG00000060301	2610008E11Rik	131.222	51.7393	267.68	544.968	14.7583	2638.12	20.5958	2.43581	81.417	9.91045	0.170656	305.38	98.0492	26.3535	305.38	228.513	8.82252	997.801	92.9813	0.482767	503.606	4.69788	2.07969	-3.71284	-2.03353	-2.7278	-1.10126	-0.568292	-0.393017	1.3639	0.920779	-0.795609	-0.56756	2.27317	1.38101	-2.08374	-1.771	-2.1974	-0.982848	-2.31105	-1.31672	3.14455	1.68144	1.74276	0.589385
ENSMUSG00000047643	Gm5454	1.5738	0.170656	7.39062	14.7583	1.64229	138.352	0	0	6.16745	0	0.0266085	81.417	31.0215	5.98168	109.02	5.62445	0.233783	40.6381	0	0	9.08389	3.90227	2.06877	-2.95512	-1.68347	-0.719837	0.0765918	3.29609	1.97685	-0.871381	-0.508323	-4.01593	-2.2539	2.80357	1.45617	-0.98504	-0.774183	-0.416747	0.269556	0.833495	0.4405	2.65203	1.46414	0	-0.73127
ENSMUSG00000055202	Zfp811	39.5589	8.31995	92.9813	282.169	1.93494	1137.95	15.1777	0.781997	56.0623	0	0.0266085	83.61	31.8736	0.0819684	134.74	10.8048	0.053925	44.0511	0	0	8.82252	4.50845	2.06463	-3.94016	-1.74831	-5.79658	-1.49226	2.38683	0.954807	-0.644064	-0.322089	-4.05382	-1.7012	2.91723	1.69073	-1.32601	-0.983574	-4.43268	-1.05608	-2.95512	-1.61335	-0.303089	-0.298451	0	-0.732451
ENSMUSG00000020181	Nav3	503.606	260.716	922.133	3912.2	1108.43	15330.5	517.033	153.787	1559.85	605.438	0.604307	4701.9	1778.86	727.821	4827.04	690.53	211.125	2780.43	1168.25	142.06	6276.97	2.31105	2.05706	-1.85642	-1.63831	-0.909267	-0.676655	1.17447	1.11116	-1.06081	-0.96805	-0.416747	-0.386402	2.38683	2.42859	0.113658	0.0740836	0.416747	0.172419	-0.644064	-0.586546	0.454634	0.345062	0.378861	0.231833
ENSMUSG00000085134	Gm11659	9.3522	1.44211	22.366	31.8736	0.646995	195.055	0	0	6.16745	1.08611	0.110758	166.474	0.878091	0.0266085	10.8048	7.61388	0.053925	38.5076	0	0	10.2008	5.00097	2.05261	-4.35691	-2.02416	-0.113658	0.0800186	0	-0.205675	2.23528	0.774913	-1.59122	-0.773704	2.4626	1.1596	-2.76569	-1.92341	-1.06081	0.0541677	-4.43268	-1.78899	0	0.886827	-0.0378861	-1.00029
ENSMUSG00000047193	Dync2h1	35.5146	10.4988	73.1989	589.72	16.9695	3088.5	13.9521	0.781997	62.3824	67.5777	1.78477	1199.36	79.2809	6.9613	274.829	22.9877	3.23904	109.02	53.1426	3.83383	387.064	4.69788	2.05013	-4.50845	-1.83957	-0.378861	-0.195085	1.0987	0.683565	-1.40179	-0.911581	0.416747	0.202162	3.94016	1.77534	-0.871381	-0.713147	1.81853	0.622507	-2.65203	-1.16949	0.644064	0.371531	-0.68195	-0.174356
ENSMUSG00000036181	Hist1h1c	114.953	53.1426	216.769	407.991	42.8834	1874.84	39.5589	4.51209	180.202	8.82252	0.140314	305.38	5.98168	0.110758	26.3535	0	0	8.56794	0	0	8.82252	3.33398	2.04503	-2.50048	-1.65844	-2.04585	-0.939611	2.57626	1.44652	-1.51545	-0.766474	-1.51545	-0.769548	1.89431	1.423	-1.21236	-1.0356	-1.74276	-0.85911	-5.94812	-3.10606	-4.88731	-2.51481	-4.28113	-1.38224
ENSMUSG00000048304	Slitrk3	21.1704	3.46763	50.3724	134.74	0.781997	708.93	5.62445	0.110758	29.3831	8.31995	0.110758	330.493	30.1916	6.75496	98.0492	33.6463	4.51209	134.74	134.74	4.51209	708.93	4.54634	2.03917	-4.35691	-1.98282	-0.340975	-0.266359	-0.833495	-0.582988	-0.49252	-0.377313	2.31105	1.11932	2.84146	1.48178	-1.93219	-1.21182	0.909267	0.147185	-2.1974	-1.13424	2.65203	1.49454	1.89431	0.720762
ENSMUSG00000002981	Clptm1	33.6463	11.4413	71.2758	109.02	1.2571	465.378	0.69082	0.053925	9.91045	0	0.0266085	83.61	92.9813	8.31995	282.169	49.0408	3.46763	170.931	0	0.0266085	20.036	6.09967	2.03581	-5.15251	-1.94651	-3.86439	-0.687323	1.59122	1.01828	0.0378861	0.0310247	-5.03886	-2.37027	1.93219	0.791819	-4.20536	-2.66068	-4.35691	-0.994062	-0.416747	-0.0826045	4.96308	2.10412	0	-0.297888
ENSMUSG00000004085	Zak	46.4805	13.9521	109.02	189.973	11.1189	946.696	8.07838	1.03204	40.6381	22.366	0.444335	727.821	195.055	49.0408	574.409	44.0511	0.646995	200.272	1.03204	0.0819684	31.8736	4.01593	2.03311	-3.71284	-2.07444	0.909267	0.140021	2.76569	2.18415	-1.32601	-0.921556	-5.41772	-2.44105	2.1974	1.30519	-2.15951	-1.51901	0.947153	0.133015	0	0.0331155	2.34894	0.999134	-4.24325	-1.17991
ENSMUSG00000029634	Rnf6	35.5146	10.4988	98.0492	131.222	0.370435	605.438	0	0	6.35817	0	0.0266085	81.417	7.17314	0.140314	33.6463	5.28551	0.0819684	34.5682	0.0266085	0.0266085	12.4611	6.89528	2.03268	-6.17544	-1.73484	-4.12959	-0.6367	1.47756	0.684366	0.0378861	0.191146	-2.12162	-1.00563	2.1974	0.866259	-4.77365	-3.04833	-4.39479	-1.02652	-4.16747	-1.27123	2.31105	1.08889	0	-0.556261
ENSMUSG00000015776	Med22	267.68	142.06	490.527	852.198	180.202	3522	157.905	32.7483	503.606	0	0.0266085	85.8614	589.72	205.627	1601.38	149.775	44.0511	477.788	92.9813	0.522221	638.14	2.61414	2.03209	-1.51545	-1.17777	-7.53934	-2.26897	2.27317	1.99426	-1.21236	-1.03649	-1.74276	-1.09581	1.55333	1.39588	-0.68195	-0.656673	-7.50145	-2.19204	-0.530406	-0.400546	-0.0378861	-0.00337492	4.88731	1.14899
ENSMUSG00000097619	4833422M21Rik	12.4611	4.65876	31.0215	260.716	12.8193	1264.09	18.9597	3.23904	79.2809	6.75496	0.170656	240.889	42.8834	9.62766	138.352	28.5956	4.80933	124.457	40.6381	3.83383	260.716	3.63707	2.03152	-2.84146	-1.37787	-1.6291	-0.659183	0.530406	0.365734	-0.49252	-0.358646	0.49252	0.226957	4.0917	2.47583	0.644064	0.489424	0.68195	0.15905	-2.34894	-1.37162	0.454634	0.280588	1.25024	0.450548
ENSMUSG00000061898	Rbak	21.1704	4.65876	47.7438	157.905	16.9695	747.213	16.9695	2.52723	77.2001	3.83383	0.170656	289.704	142.06	4.9639	477.788	83.61	0.334915	305.38	21.1704	1.5738	180.202	3.48552	2.03011	-2.91723	-1.56725	-1.81853	-0.654875	1.43967	0.675478	-0.189431	-0.176067	-1.59122	-0.758691	3.10666	2.01339	-0.303089	-0.197937	-0.151545	-0.0968378	-0.265203	-0.293075	2.4626	0.891339	0.833495	0.232894
ENSMUSG00000049739	Zfp646	51.7393	3.35183	95.482	100.685	0.522221	430.046	0	0.0266085	8.56794	0	0.0266085	81.417	15.6081	0.69082	59.1393	4.9639	0.053925	31.8736	0	0.0266085	16.05	6.09967	2.03008	-5.41772	-1.79917	-3.94016	-0.64199	2.38683	1.15836	-1.06081	-0.537067	-2.80357	-1.2045	1.21236	0.494366	-4.88731	-2.57744	-4.50845	-1.08475	-2.27317	-0.901714	1.78065	0.759144	0	-0.393055
ENSMUSG00000041923	Nol4	289.704	138.352	559.495	1732.73	544.968	6615.51	253.933	73.1989	787.561	544.968	3.83383	5222.79	1108.43	418.874	3008.42	170.931	44.0511	605.438	118.038	8.56794	621.575	2.34894	2.02739	-2.4626	-2.16486	0	-0.159503	2.65203	2.62278	-1.85642	-1.52541	-2.08374	-1.59849	2.31105	2.32979	-0.303089	-0.303659	1.13658	0.417309	-0.568292	-0.503707	-0.265203	-0.178922	-2.08374	-0.776703
ENSMUSG00000068856	Sf3b4	54.5833	24.9539	109.02	88.1726	14.3499	477.788	11.4413	0.781997	49.0408	0	0.0266085	83.61	62.3824	14.7583	200.272	41.746	5.80072	166.474	3.02215	0.110758	46.4805	3.48552	2.02541	-2.08374	-1.18704	-3.94016	-0.935458	1.55333	1.15131	-0.0757723	-0.0616612	-3.59918	-1.70456	1.21236	0.812001	-1.89431	-1.53829	-5.11463	-1.25965	-0.757723	-0.468537	1.51545	0.938049	0	0.0216097
ENSMUSG00000025733	Rhot2	10.8048	1.85887	26.3535	98.0492	2.71743	503.606	0.646995	0.053925	12.1122	49.0408	0.73581	1108.43	7.39062	0.334915	31.8736	4.65876	0.300315	38.5076	2.09321	0.233783	41.746	4.47056	2.01941	-5.41772	-2.38668	1.97008	0.630787	0.98504	0.480663	-0.189431	-0.0852776	-0.871381	-0.260449	3.48552	1.85317	-2.42471	-1.32892	3.5613	1.16563	-3.59918	-1.79291	1.51545	0.771875	-4.35691	-1.29424
ENSMUSG00000051351	Zfp46	106.168	38.5076	222.564	407.991	71.2758	1644.02	59.1393	4.65876	205.627	10.4988	0.300315	367.209	162.134	16.05	477.788	57.5806	5.80072	234.62	90.5454	1.71259	530.817	3.03089	2.01828	-2.12162	-1.47241	-2.27317	-1.00856	1.25024	0.835221	-0.98504	-0.661976	-0.227317	-0.29084	2.04585	1.61591	-0.606178	-0.547801	-1.59122	-0.7399	-1.47756	-1.08356	0	0.00573993	1.40179	0.439173
ENSMUSG00000021254	Gpatch2l	50.3724	16.05	103.39	149.775	0.201805	621.575	2.26001	0.140314	18.4424	0	0.0266085	83.61	50.3724	4.23006	145.867	17.4476	0.053925	65.8002	2.52723	0.110758	49.0408	5.49349	2.01592	-5.00097	-1.64406	-4.35691	-0.94542	1.93219	1.19481	-0.530406	-0.515079	-2.65203	-1.11729	1.66699	0.885667	-3.75073	-2.43085	-4.69788	-1.14947	-1.43967	-0.758898	2.7278	0.745156	0	0.0888324
ENSMUSG00000020375	Rufy1	7.17314	0.604307	20.5958	195.055	20.036	830.084	13.187	0.0819684	49.0408	8.56794	0.233783	282.169	44.0511	5.1226	121.205	21.1704	2.71743	92.9813	23.626	0.170656	149.775	3.78861	2.01435	-3.33398	-1.80594	-1.21236	-0.493953	0.757723	0.508515	-0.530406	-0.365235	-0.0757723	-0.156751	4.47056	2.25228	0.871381	0.144294	1.59122	0.535062	-2.08374	-1.26306	0.947153	0.634139	0	0.0495306
ENSMUSG00000022257	Laptm4b	6.9613	1.50709	19.4908	114.953	3.46763	559.495	0.334915	0.0266085	14.3499	98.0492	0.170656	1168.25	4.23006	0.170656	21.7603	47.7438	0.266612	189.973	0	0.0266085	530.817	3.97804	2.00717	-5.72081	-2.76683	1.51545	0.394216	-2.95512	-1.59754	0.833495	0.355122	2.61414	0.762298	4.31902	2.25025	-2.04585	-1.06552	3.86439	1.06998	-4.88731	-2.32799	4.43268	1.37409	0	-0.0625611
ENSMUSG00000041889	Shisa4	42.8834	13.9521	90.5454	42.8834	0.562725	274.829	0	0	6.16745	0	0.0266085	81.417	2.9179	0.0819684	22.366	46.4805	7.39062	234.62	0	0	8.82252	5.37983	2.00503	-4.58422	-1.85664	-2.12162	-0.360154	-2.65203	-1.50266	4.50845	2.44158	-3.90227	-2.10425	0.568292	0.150087	-4.88731	-3.19014	-4.54634	-1.08184	-3.71284	-1.35125	5.07674	2.75719	0	-0.73127
ENSMUSG00000026628	Atf3	15.6081	0.781997	44.0511	228.513	11.4413	1051.66	25.6445	0.201805	103.39	2.26001	0.140314	200.272	0	0	5.28551	0	0.053925	88.1726	0	0	8.82252	3.5613	2.00359	-2.4626	-1.54468	-2.993	-0.901303	0	-0.664077	4.05382	1.34799	0	-0.685812	3.71284	2.24555	0.68195	0.314615	-0.719837	-0.126682	-7.3878	-3.91114	-0.644064	-0.419557	0	-1.12507
ENSMUSG00000034848	Ttc21b	56.0623	18.4424	134.74	180.202	8.31995	727.821	13.187	0.233783	56.0623	8.56794	0.233783	357.665	49.0408	2.9179	157.905	114.953	22.9877	453.29	8.56794	0.69082	95.482	3.8265	2.0033	-3.25821	-1.85242	-0.606178	-0.363668	-0.568292	-0.440836	1.74276	1.25804	-2.23528	-1.17974	1.74276	1.13759	-1.81853	-1.4031	-0.49252	-0.352143	-1.85642	-1.12967	3.03089	1.94606	-1.17447	-0.298475
ENSMUSG00000083282	Ctsf	38.5076	6.35817	85.8614	339.314	1.14161	1441.6	3.02215	0.201805	26.3535	0	0.0266085	83.61	40.6381	2.52723	153.787	37.4836	0.201805	127.795	0	0.0266085	75.1732	6.47853	1.99623	-5.68292	-1.96372	-5.72081	-1.42439	0.909267	0.596425	0.113658	-0.0337834	-1.25024	-0.859015	3.44764	1.57054	-2.87935	-1.62252	-4.05382	-0.987628	-3.10666	-1.46794	2.95512	0.983801	0	0.20242
ENSMUSG00000036676	Tmtc3	27.8285	2.71743	65.8002	157.905	3.96246	727.821	10.2008	0.110758	42.8834	31.8736	0.334915	672.606	57.5806	1.44211	157.905	103.39	6.35817	387.064	109.02	0.829413	530.817	3.71284	1.98991	-3.52341	-1.94745	0.378861	0.0481025	-0.719837	-0.618971	1.0987	0.67628	0.871381	0.29584	2.91723	1.72076	-0.98504	-0.656481	1.59122	0.501189	-1.51545	-0.994398	3.37187	1.79614	0.68195	0.238058
ENSMUSG00000026887	Mrrf	40.6381	10.2008	90.5454	95.482	0.73581	465.378	0.201805	0.0266085	12.4611	13.187	0.300315	453.29	5.45276	0.266612	27.0813	49.0408	1.64229	180.202	2.81635	0.300315	41.746	5.26617	1.98596	-5.4556	-2.0992	1.06081	0.313672	-2.38683	-1.08466	3.37187	1.69927	-1.85642	-0.765231	1.66699	0.843506	-4.54634	-2.61735	0.454634	0.00283441	-4.05382	-1.65141	4.9252	2.09815	-2.80357	-0.832285
ENSMUSG00000016382	Pls3	189.973	33.6463	397.39	1051.66	145.867	3810.77	124.457	0.522221	407.991	0	0.0266085	83.61	708.93	134.74	2082.6	2.34675	0.053925	20.5958	83.61	0.522221	407.991	2.95512	1.98338	-2.04585	-1.48532	-7.61511	-2.22715	4.58422	3.20418	-6.78162	-4.09363	-1.51545	-1.07725	2.34894	1.68877	-0.265203	-0.246148	-6.47853	-1.79605	-0.530406	-0.351193	-5.11463	-2.00151	5.11463	0.976419
ENSMUSG00000086328	2700033N17Rik	0	0	4.65876	13.9521	0.604307	109.02	0	0	6.16745	0	0.0266085	83.61	9.3522	1.08611	41.746	1.31716	0.0819684	22.366	0	0	8.82252	3.67496	1.98228	-2.87935	-1.44183	0	0.0686556	2.50048	1.39426	-0.909267	-0.321019	-2.4626	-1.39534	3.22032	1.72591	0	-0.263001	0	0.583764	-0.909267	-0.433467	0.0757723	0.744966	0	-0.732451
ENSMUSG00000035863	Palm	60.7396	17.9385	121.205	103.39	9.3522	503.606	12.1122	0.562725	49.0408	1.85887	0.140314	166.474	45.2498	7.17314	138.352	71.2758	6.16745	253.933	12.4611	0.522221	100.685	3.59918	1.97854	-2.68992	-1.54086	-1.97008	-0.526838	-0.189431	-0.0980841	1.0987	0.749532	-1.59122	-0.93498	1.0987	0.689768	-2.08374	-1.70368	-2.76569	-0.863978	-1.3639	-0.826882	2.53837	1.51176	0.644064	0.144845
ENSMUSG00000021364	Elovl2	88.1726	31.8736	185.023	418.874	71.2758	1732.73	31.8736	5.45276	124.457	49.0408	0.562725	767.122	170.931	10.2008	517.033	40.6381	6.35817	170.931	24.2812	1.08611	166.474	3.48552	1.97534	-3.14455	-1.9114	-0.189431	-0.199848	1.81853	1.25497	-1.40179	-0.885902	-1.25024	-0.708491	2.38683	1.55428	-1.32601	-1.03533	0.530406	0.106886	-1.6291	-0.971247	0.49252	0.251978	-1.47756	-0.503385
ENSMUSG00000002825	Qtrt1	69.4025	28.5956	134.74	253.933	27.0813	1108.43	28.5956	0.110758	106.168	0	0.0266085	83.61	83.61	7.61388	247.325	71.2758	5.28551	260.716	31.8736	0.878091	195.055	3.10666	1.97327	-2.38683	-1.63911	-5.41772	-1.44642	0.530406	0.341453	0.416747	0.254659	-0.606178	-0.481214	2.00797	1.43996	-0.947153	-0.90398	-5.37983	-1.3709	-1.66699	-1.09697	1.25024	0.826559	3.5613	0.844095
ENSMUSG00000033721	Vav3	5.45276	0.781997	15.6081	41.746	0.562725	222.564	0	0	6.16745	0	0.0266085	83.61	0.053925	0.053925	16.9695	0.646995	0.053925	15.6081	0	0	8.82252	5.37983	1.96916	-4.43268	-1.76731	-2.27317	-0.317515	0	0.638017	0	0.0659094	-0.98504	-0.651159	3.22032	1.21128	-2.1974	-1.42139	-1.66699	-0.105461	-3.94016	-1.38065	0.0378861	0.559447	0	-0.73127
ENSMUSG00000019891	Dcbld1	15.6081	3.12917	38.5076	95.482	10.2008	589.72	6.35817	0.73581	33.6463	4.80933	0.170656	418.874	153.787	13.9521	517.033	157.905	13.187	605.438	22.9877	1.5738	211.125	3.90227	1.96694	-3.22032	-1.69659	1.13658	0.189443	0.265203	0.173381	0.757723	0.3729	-2.04585	-1.13777	3.14455	1.69764	-0.871381	-0.553322	1.70488	0.357221	0.189431	0.0794562	4.35691	2.14327	-0.189431	0.0237998
ENSMUSG00000014303	Glis2	16.5037	3.58651	47.7438	153.787	0.233783	621.575	0	0.0266085	24.2812	0	0.0266085	88.1726	28.5956	2.34675	100.685	21.7603	1.14161	100.685	8.82252	0.0819684	73.1989	5.87235	1.96632	-5.37983	-1.73647	-4.54634	-0.9593	0.833495	0.543049	-0.151545	-0.108472	-1.0987	-0.661328	3.25821	1.66235	-2.65203	-1.32434	-2.91723	-0.62436	-2.38683	-1.32797	2.993	1.32233	0	0.242276
ENSMUSG00000025409	Mbd6	23.626	6.16745	50.3724	23.626	1.2571	138.352	0	0	7.84308	2.17551	0.110758	330.493	22.366	2.17551	75.1732	40.6381	3.70855	166.474	42.8834	0.829413	297.439	4.01593	1.96334	-3.97804	-2.00826	1.6291	0.401403	-0.833495	-0.558943	0.68195	0.393699	0.98504	0.363034	0.568292	0.310011	-4.0917	-2.54845	0.303089	-0.0526906	-0.530406	-0.292806	4.84943	2.50913	0.909267	0.323646
ENSMUSG00000073987	Ggh	11.7724	1.37881	32.7483	85.8614	0.201805	387.064	0.370435	0.0266085	11.1189	0	0.0266085	83.61	9.08389	0.110758	37.4836	53.1426	1.85887	247.325	0	0	11.7724	6.06178	1.96276	-5.22829	-1.66831	-3.63707	-0.752129	-1.78065	-0.911915	3.25821	1.65735	-4.12959	-1.99427	3.22032	1.46468	-2.95512	-1.63028	-2.68992	-0.493941	-3.67496	-1.54831	4.9252	2.28549	0	-0.536924
ENSMUSG00000020623	Map2k6	134.74	41.746	267.68	490.527	17.9385	2082.6	47.7438	7.39062	166.474	1.5738	0.110758	170.931	98.0492	17.4476	305.38	38.5076	6.35817	170.931	8.31995	0.266612	69.4025	3.40975	1.96266	-2.50048	-1.55513	-4.28113	-1.3454	1.74276	1.22067	-0.719837	-0.472919	-2.38683	-1.412	1.85642	1.19133	-1.28813	-1.02323	-4.12959	-1.33164	-2.23528	-1.33607	-0.378861	-0.213742	0.303089	0.0322522
ENSMUSG00000000916	Nsun5	16.05	1.71259	34.5682	92.9813	0.979368	490.527	0	0	6.16745	14.7583	0.170656	430.046	0	0	5.45276	0	0	8.56794	0.4069	0.0266085	16.05	5.56926	1.96206	-5.98601	-2.65757	1.13658	0.27226	0	-0.0479202	0	0.173035	0	0.804195	3.06878	1.30659	-3.48552	-1.9416	1.97008	0.496782	-6.32698	-2.29833	0	0.141583	-4.24325	-1.20747
ENSMUSG00000024234	Mtpap	149.775	57.5806	282.169	103.39	0.170656	517.033	1.44211	0.0819684	19.4908	0	0.0266085	83.61	41.746	6.55396	142.06	64.0689	7.39062	247.325	0.0819684	0.053925	40.6381	5.68292	1.95996	-4.88731	-1.76249	-4.05382	-0.909675	-0.151545	-0.0989565	1.3639	0.826879	-3.37187	-1.68755	0.151545	-0.0133078	-5.68292	-3.59444	-6.5543	-1.79107	-1.85642	-0.963179	4.62211	2.06423	0.0378861	0.027609
ENSMUSG00000070822	Zscan18	88.1726	30.1916	205.627	195.055	1.44211	1601.38	11.4413	0.878091	47.7438	0	0.0266085	83.61	0	0.0266085	47.7438	20.5958	0.646995	79.2809	10.4988	0.444335	103.39	4.84943	1.95987	-3.75073	-1.56317	-5.22829	-1.30198	-0.303089	-0.349857	1.17447	0.519521	0.303089	0.180899	1.81853	1.0089	-2.80357	-2.06576	-5.68292	-1.51652	-4.35691	-1.92601	1.0987	0.461871	2.34894	0.579416
ENSMUSG00000030536	Iqgap1	166.474	79.2809	297.439	377.006	88.1726	1601.38	71.2758	13.187	253.933	3.70855	0.140314	282.169	247.325	64.0689	638.14	222.564	56.0623	787.561	1601.38	62.3824	8831.48	2.57626	1.95943	-1.97008	-1.43554	-2.84146	-1.1958	-1.0987	-0.845175	-1.17447	-0.873948	2.53837	1.38992	1.32601	1.17065	-1.06081	-1.04038	-2.7278	-1.21118	-0.719837	-0.557648	1.55333	1.19988	5.72081	2.03656
ENSMUSG00000074890	Lcmt2	27.8285	5.98168	62.3824	170.931	1.78477	852.198	0	0.0266085	16.9695	0	0.0266085	83.61	3.58651	0.053925	21.7603	0	0.0266085	33.6463	0	0	8.82252	6.0239	1.95282	-5.37983	-1.63187	-4.54634	-0.871865	0	0.170087	2.23528	0.737978	-1.97008	-0.832431	2.50048	0.977682	-3.48552	-1.88662	-3.86439	-0.887224	-5.1904	-1.73872	1.85642	0.546045	0	-0.732451
ENSMUSG00000021022	Ppp2r3c	54.5833	21.1704	121.205	240.889	6.9613	1264.09	13.5645	1.50709	65.8002	25.6445	0.140314	453.29	65.8002	10.8048	211.125	42.8834	4.80933	170.931	92.9813	2.81635	574.409	3.90227	1.94949	-3.40975	-1.85103	-0.68195	-0.397973	0.189431	0.0899312	-0.416747	-0.31311	0.947153	0.502825	2.04585	1.28785	-1.81853	-1.39448	-0.189431	-0.234182	-1.85642	-1.09395	1.59122	0.860518	1.17447	0.511532
ENSMUSG00000099881	2810013P06Rik	51.7393	16.05	114.953	153.787	4.23006	727.821	7.84308	0.522221	45.2498	5.62445	0.170656	357.665	45.2498	0.444335	134.74	29.3831	1.93494	127.795	22.9877	0.370435	157.905	4.05382	1.94442	-3.67496	-1.8169	-0.303089	-0.24823	0.719837	0.339837	-0.189431	-0.164835	-0.265203	-0.300751	1.85642	1.1161	-2.27317	-1.44357	-0.227317	-0.255911	-1.74276	-1.02638	1.78065	0.800674	-0.151545	-0.0530638
ENSMUSG00000040250	Asun	35.5146	10.4988	75.1732	157.905	3.35183	672.606	5.80072	0.233783	32.7483	0	0.0266085	81.417	45.2498	1.78477	180.202	0	0.053925	20.036	17.9385	0.829413	131.222	4.84943	1.94422	-3.90227	-1.74294	-4.62211	-1.13895	2.91723	1.31137	-3.37187	-1.85958	-0.340975	-0.0838392	2.84146	1.34366	-1.81853	-1.39993	-4.31902	-1.00784	-1.74276	-0.90431	-1.17447	-0.582914	2.68992	0.701039
ENSMUSG00000050271	D8Ertd82e	24.9539	3.23904	71.2758	134.74	3.70855	638.14	11.7724	0.482767	53.1426	3.46763	0.110758	175.505	85.8614	9.91045	240.889	54.5833	2.52723	200.272	20.036	0.604307	162.134	3.78861	1.94238	-2.87935	-1.5837	-2.00797	-0.638862	0.947153	0.65901	0.0378861	-0.0425559	-1.13658	-0.714023	2.57626	1.56424	-0.833495	-0.508633	-1.21236	-0.332023	-0.871381	-0.512794	2.08374	1.11919	1.32601	0.372922
ENSMUSG00000057894	Zfp329	109.02	42.8834	222.564	282.169	49.0408	1231.3	39.5589	7.39062	145.867	0.170656	0.053925	145.867	92.9813	20.036	274.829	282.169	42.8834	898.207	44.0511	3.12917	313.532	2.91723	1.93911	-2.08374	-1.32098	-5.37983	-1.28285	-0.833495	-0.647417	1.70488	1.26477	-1.3639	-0.894304	1.43967	1.12622	-1.25024	-1.09652	-5.91024	-1.29561	-1.6291	-1.13945	2.4626	1.70261	3.40975	0.840365
ENSMUSG00000030980	Knop1	142.06	65.8002	267.68	418.874	41.746	2028.6	64.0689	8.31995	234.62	1.85887	0.110758	205.627	103.39	27.0813	289.704	98.0492	20.5958	357.665	69.4025	6.9613	441.515	2.87935	1.93684	-2.1974	-1.33527	-3.90227	-1.33736	0.265203	0.214682	0.189431	0.163638	0	-0.0643503	1.59122	1.27609	-1.02293	-0.912947	-3.40975	-1.24359	-1.93219	-1.38051	0.644064	0.471714	2.993	0.88953
ENSMUSG00000039536	Stau1	253.933	109.02	477.788	727.821	149.775	3341.74	90.5454	15.6081	297.439	253.933	0.334915	2638.12	216.769	67.5777	605.438	134.74	17.9385	407.991	16.05	0.979368	138.352	2.84146	1.93463	-2.57626	-1.68386	0.113658	-0.113269	1.21236	1.00268	-0.189431	-0.208577	-2.53837	-1.58014	1.55333	1.20324	-1.40179	-1.29993	0.189431	-0.0824761	-1.78065	-1.25066	0.454634	0.296349	-3.29609	-0.940077
ENSMUSG00000061079	Zfp143	57.5806	9.3522	103.39	589.72	62.3824	2638.12	57.5806	0.233783	297.439	0	0.0266085	83.61	19.4908	2.52723	73.1989	0	0.053925	32.7483	0	0.0266085	37.4836	3.10666	1.93276	-1.81853	-1.22096	-6.51642	-1.89513	1.89431	1.17139	-1.28813	-0.69345	-1.47756	-0.58213	3.59918	2.30264	0.947153	0.357736	-4.20536	-1.13462	-4.81154	-2.67897	-3.78861	-1.34693	0	0.000363788
ENSMUSG00000040964	Arhgef10l	53.1426	18.9597	111.947	81.417	0.140314	418.874	0	0	6.16745	0	0.0266085	81.417	16.5037	1.1986	59.1393	56.0623	1.37881	228.513	0	0	9.08389	6.21333	1.9282	-5.64503	-1.81044	-3.48552	-0.694341	-0.719837	-0.390766	2.4626	1.33343	-4.77365	-2.51376	0.871381	0.296616	-5.41772	-3.58823	-5.11463	-1.27716	-2.1974	-0.884897	5.56926	2.2176	0	-0.723471
ENSMUSG00000043858	Nup62	12.1122	3.58651	30.1916	67.5777	0.170656	339.314	0	0	6.16745	0	0.0266085	81.417	23.626	0.4069	83.61	4.9639	0.334915	36.4862	0.0266085	0.053925	60.7396	5.94812	1.9272	-5.4556	-1.83141	0	-0.309619	1.6291	0.811765	-1.13658	-0.496011	-0.340975	-0.266942	2.80357	1.06612	-3.25821	-2.17349	-2.80357	-0.498854	-1.97008	-0.789775	2.15951	1.31158	0	0.298185
ENSMUSG00000033228	Scaf11	114.953	45.2498	222.564	503.606	49.0408	2374.96	44.0511	7.39062	157.905	56.0623	0.482767	1024.38	313.532	95.482	898.207	127.795	18.9597	517.033	88.1726	2.52723	453.29	3.40975	1.92644	-2.87935	-1.76542	-0.454634	-0.334222	1.3639	1.20652	-0.757723	-0.606925	-0.909267	-0.707432	2.15951	1.3598	-1.21236	-1.07642	0.0378861	-0.160533	-0.644064	-0.361592	1.51545	1.04358	0.0757723	0.0828304
ENSMUSG00000066798	Zbtb6	44.0511	8.82252	121.205	114.953	5.98168	655.147	5.98168	0.522221	38.5076	3.35183	0.140314	289.704	13.187	0.781997	56.0623	69.4025	5.45276	282.169	27.8285	2.71743	216.769	4.24325	1.92567	-3.29609	-1.59761	-0.606178	-0.278801	-2.1974	-1.54938	2.31105	1.43311	-0.0378861	-0.0115837	1.81853	0.938763	-2.38683	-1.4412	-0.795609	-0.37087	-3.44764	-1.64601	3.37187	1.78517	0.947153	0.321821
ENSMUSG00000070639	Lrrc8b	26.3535	3.70855	56.0623	142.06	0.979368	605.438	5.45276	0.4069	34.5682	0	0.0266085	83.61	62.3824	0.170656	216.769	8.56794	0.266612	47.7438	12.8193	0.928065	103.39	4.9252	1.92494	-3.48552	-1.7158	-4.43268	-1.0943	2.7278	1.08261	-2.53837	-1.21152	-1.21236	-0.578735	2.95512	1.40076	-1.40179	-0.987113	-3.90227	-0.85276	-1.3639	-0.731656	0	-0.0131741	2.42471	0.595018
ENSMUSG00000028114	Mettl14	54.5833	17.4476	109.02	247.325	0.73581	1231.3	24.9539	3.83383	90.5454	0	0.0266085	83.61	5.98168	0.69082	29.3831	8.07838	0.334915	46.4805	0.0266085	0.0266085	22.366	3.59918	1.92313	-2.91723	-1.6281	-5.64503	-1.46456	0.644064	0.327816	0.795609	0.359816	-2.1974	-0.936279	2.27317	1.49441	-0.833495	-0.691949	-4.88731	-1.19361	-4.9252	-2.14004	-1.6291	-0.864087	0	-0.423268
ENSMUSG00000029528	Pxn	6.35817	0.69082	19.4908	83.61	1.14161	397.39	0.482767	0.0266085	11.7724	0	0.0266085	83.61	12.4611	0.201805	50.3724	14.7583	0.73581	71.2758	75.1732	0.562725	430.046	5.49349	1.92312	-5.11463	-2.00519	-3.52341	-0.704646	-1.13658	-0.766886	-0.871381	-0.576488	2.80357	1.27258	3.59918	1.54817	-1.97008	-1.04267	-1.97008	-0.207668	-2.42471	-1.15944	3.03089	1.43614	4.84943	1.24124
ENSMUSG00000024236	Svil	6.75496	0.69082	17.4476	19.4908	1.1986	149.775	0	0	8.31995	0.0819684	0.053925	121.205	51.7393	10.4988	175.505	8.31995	0.928065	47.7438	13.9521	0.300315	109.02	3.94016	1.91872	-3.18244	-1.68049	-0.416747	0.195824	2.7278	1.79821	-2.23528	-1.35434	-0.719837	-0.525428	1.93219	1.00075	-2.23528	-1.21674	-1.13658	0.0960111	1.32601	0.729374	2.50048	1.31069	0.530406	0.262661
ENSMUSG00000040451	Sgms1	17.9385	5.1226	44.0511	166.474	2.26001	727.821	12.8193	0.878091	62.3824	1.37881	0.110758	153.787	75.1732	0.781997	267.68	49.0408	6.35817	175.505	205.627	16.9695	1079.67	3.90227	1.9053	-3.10666	-1.67017	-3.78861	-0.928511	-0.189431	-0.29486	-0.833495	-0.534517	2.12162	1.17516	3.33398	1.81223	-0.49252	-0.358796	-2.61414	-0.418848	-1.3639	-0.865884	1.85642	1.10631	5.34195	1.54725
ENSMUSG00000095403	Gm21092	211.125	109.02	397.39	517.033	114.953	2569.72	92.9813	24.9539	313.532	71.2758	0.140314	767.122	240.889	83.61	708.93	138.352	38.5076	544.968	106.168	16.9695	638.14	2.53837	1.90098	-1.55333	-1.16569	-0.719837	-0.538745	0.795609	0.738135	-0.303089	-0.244301	-0.454634	-0.326017	1.40179	1.22149	-0.947153	-0.913884	-0.68195	-0.548516	-1.13658	-0.889115	0.530406	0.392685	0.227317	0.252816
ENSMUSG00000103867	RP23-445K23.5	12.4611	1.64229	32.7483	574.409	0.522221	2194.96	18.9597	3.35183	73.1989	0	0.0266085	83.61	0	0.0266085	16.5037	10.4988	0.878091	64.0689	153.787	15.1777	808.543	4.9252	1.89664	-3.90227	-1.82634	-6.44064	-1.64326	-4.39479	-2.47154	-1.28813	-0.789143	4.73577	2.92568	5.26617	1.91639	0.833495	0.575602	-2.87935	-0.520169	-7.46357	-2.15546	-0.757723	-0.421231	5.94812	1.71871
ENSMUSG00000029385	Ccng2	31.0215	6.75496	65.8002	131.222	1.08611	503.606	3.58651	0.266612	23.626	0	0.0266085	88.1726	216.769	56.0623	621.575	26.3535	3.12917	100.685	47.7438	1.37881	321.901	4.9252	1.89482	-4.0917	-1.69884	-4.47056	-0.937254	2.68992	2.23799	-2.08374	-1.56948	-1.13658	-0.78355	2.08374	1.05252	-2.7278	-1.74652	-4.28113	-0.993185	0.530406	0.48903	2.61414	1.41867	4.05382	1.02161
ENSMUSG00000053414	Hunk	79.2809	23.626	170.931	247.325	3.83383	946.696	16.05	0.522221	60.7396	0	0.0266085	83.61	59.1393	0.604307	185.023	12.1122	0.300315	56.0623	0	0.0266085	24.9539	4.16747	1.89305	-3.25821	-1.65014	-5.00097	-1.2785	2.95512	1.34146	-1.32601	-0.626846	-3.5613	-1.47521	1.81853	0.930878	-2.00797	-1.62346	-5.41772	-1.42557	-2.08374	-1.06702	-0.303089	-0.120616	0	-0.2438
ENSMUSG00000036062	N28178	10.2008	1.50709	26.3535	77.2001	4.23006	453.29	0	0.0266085	24.9539	0	0.0266085	83.61	0	0.0266085	240.889	2.9179	0.053925	19.4908	0	0.0266085	313.532	4.20536	1.88835	-3.67496	-1.66625	-3.59918	-0.856107	2.08374	0.720468	-4.24325	-1.31128	0	0.146116	3.25821	1.5952	-0.719837	-0.621541	-2.4626	-0.409077	-0.189431	-0.270695	0	-0.0948057	4.69788	0.657917
ENSMUSG00000039158	Akna	19.4908	1.50709	46.4805	111.947	0.300315	503.606	0	0	7.17314	0	0.0266085	83.61	134.74	31.0215	430.046	90.5454	0.233783	357.665	38.5076	0.69082	222.564	6.44064	1.887	-5.72081	-1.93344	-3.63707	-0.581087	0.454634	0.455042	0.454634	0.0781524	-1.25024	-0.848681	2.50048	1.09239	-4.01593	-2.24605	-3.33398	-0.722333	0.151545	0.223885	6.51642	1.51356	3.75073	0.843306
ENSMUSG00000059669	Taf1b	90.5454	34.5682	180.202	397.39	45.2498	1687.79	46.4805	8.07838	149.775	77.2001	0.444335	971.913	73.1989	4.9639	240.889	11.4413	0.979368	62.3824	3.23904	0.300315	47.7438	2.95512	1.88548	-2.50048	-1.78178	-0.151545	-0.234877	2.95512	1.43319	-1.78065	-0.942142	-2.38683	-1.01876	2.27317	1.64843	-0.68195	-0.60174	0.568292	0.086088	-2.50048	-1.67217	-2.04585	-1.20726	-3.97804	-1.16027
ENSMUSG00000028857	Tmem222	274.829	145.867	490.527	430.046	11.4413	1778.86	67.5777	10.4988	234.62	0	0.0266085	83.61	166.474	35.5146	490.527	289.704	39.5589	1079.67	216.769	0.781997	922.133	2.84146	1.88492	-1.85642	-1.30686	-6.32698	-1.78909	-0.265203	-0.192069	0.719837	0.441014	0.227317	-0.00443664	0.719837	0.516753	-1.74276	-1.72458	-7.3878	-2.1697	-1.25024	-0.857908	1.89431	1.10462	6.40276	1.3737
ENSMUSG00000070002	Ell	51.7393	16.5037	106.168	83.61	0.73581	377.006	0.604307	0.053925	15.1777	0	0.0266085	83.61	75.1732	3.96246	234.62	79.2809	13.9521	274.829	118.038	0.73581	655.147	5.60715	1.87982	-4.88731	-1.29227	-3.90227	-0.64025	-0.0378861	-0.0842204	0.340975	0.229518	0.909267	0.326155	0.947153	0.402014	-4.69788	-2.53355	-4.84943	-1.21284	-0.340975	-0.0752262	5.4556	2.55532	5.4556	1.27389
ENSMUSG00000023079	Gtf2ird1	56.0623	16.9695	124.457	297.439	28.5956	1199.36	29.3831	3.46763	109.02	85.8614	1.08611	1231.3	69.4025	17.4476	222.564	106.168	20.5958	367.209	49.0408	1.78477	321.901	2.87935	1.87588	-2.7278	-1.78689	0.49252	0.0759919	-0.189431	-0.124246	0.757723	0.554773	-0.265203	-0.244934	2.7278	1.94461	-0.340975	-0.329546	1.59122	0.558073	-2.00797	-1.31138	1.59122	1.10216	-0.98504	-0.310141
ENSMUSG00000032235	Ice2	47.7438	0.878091	118.038	180.202	0.829413	767.122	7.39062	0.69082	38.5076	0	0.0266085	83.61	100.685	3.83383	313.532	103.39	7.84308	377.006	17.9385	0.233783	134.74	4.88731	1.87227	-3.8265	-1.85901	-4.77365	-1.15828	0.227317	0.0993282	0.833495	0.631576	-1.70488	-0.977977	2.34894	1.26492	-2.27317	-1.28763	-4.58422	-1.02465	-1.51545	-0.810926	3.5613	1.85489	2.87935	0.604084
ENSMUSG00000022945	Chaf1b	100.685	32.7483	216.769	170.931	16.9695	1024.38	13.5645	2.26001	64.0689	18.9597	0.4069	605.438	100.685	11.7724	330.493	14.7583	2.01304	71.2758	77.2001	10.2008	574.409	3.48552	1.87161	-2.95512	-1.60484	0.530406	0.0194191	1.55333	1.01275	-2.53837	-1.57134	0.947153	0.571454	1.13658	0.683979	-2.34894	-1.74834	-0.189431	-0.26618	-1.06081	-0.584915	-0.113658	-0.0661657	0.719837	0.365564
ENSMUSG00000014813	Stc1	2.17551	0.170656	7.61388	24.2812	0.233783	121.205	0	0	6.16745	0	0.0266085	83.61	22.366	2.34675	73.1989	1.71259	0.053925	18.4424	0	0	9.08389	4.43268	1.86597	-3.8265	-1.7173	0	-0.125654	3.67496	2.02678	-1.81853	-0.929615	-3.29609	-1.81508	3.29609	1.48707	-1.0987	-0.767481	-0.454634	0.274585	-0.416747	-0.154687	1.25024	0.818554	0	-0.727205
ENSMUSG00000031930	Wwp2	75.1732	13.5645	162.134	185.023	10.8048	747.213	20.036	0.170656	90.5454	56.0623	0.140314	655.147	13.9521	0.69082	47.7438	59.1393	0.300315	297.439	1.03204	0.110758	24.9539	3.22032	1.86375	-2.80357	-1.56897	0.568292	0.104581	-1.6291	-0.908631	2.95512	1.41431	-3.67496	-1.6198	1.55333	1.01603	-1.78065	-1.33771	0.378861	0.00684914	-3.67496	-2.1259	1.97008	1.02396	-4.69788	-1.35345
ENSMUSG00000018861	Fdxr	8.82252	2.52723	22.9877	88.1726	2.52723	503.606	9.08389	0.781997	45.2498	0	0.0266085	81.417	4.23006	0.300315	23.626	0	0	8.56794	0	0.0266085	24.9539	3.86439	1.86359	-2.80357	-1.26068	-4.0917	-1.00763	1.70488	1.10963	-1.3639	-0.87372	-0.530406	-0.083187	3.71284	1.95737	0.265203	0.0794725	-2.38683	-0.382213	-4.43268	-2.10236	-2.80357	-1.38816	0	-0.240914
ENSMUSG00000049728	Zfp668	38.5076	12.1122	95.482	103.39	7.61388	517.033	7.39062	0.110758	38.5076	0	0.0266085	85.8614	62.3824	10.2008	240.889	10.2008	0.829413	56.0623	0	0.0266085	109.02	4.39479	1.85168	-3.10666	-1.6046	-3.63707	-0.858152	2.50048	1.54581	-2.23528	-1.26157	-1.0987	-0.716928	1.47756	0.767255	-2.27317	-1.79959	-4.81154	-1.13897	-0.568292	-0.26593	0.606178	0.369022	0	0.259768
ENSMUSG00000024963	Dnajc4	12.8193	1.93494	30.1916	81.417	0.829413	348.369	0	0	6.16745	9.3522	0.170656	305.38	22.9877	0.370435	73.1989	3.23904	0.110758	23.626	9.91045	0.110758	92.9813	5.60715	1.85041	-5.60715	-2.00657	0.416747	0.141198	1.70488	0.876916	-2.04585	-1.10852	0.0757723	-0.0453542	2.87935	1.13781	-3.37187	-2.15291	1.32601	0.343337	-1.97008	-0.85425	1.66699	0.99296	-0.947153	-0.277945
ENSMUSG00000035798	Zdhhc17	114.953	53.1426	216.769	708.93	134.74	3255.1	85.8614	16.5037	282.169	465.378	5.98168	5504.48	88.1726	16.05	282.169	305.38	81.417	1108.43	348.369	44.0511	1778.86	2.53837	1.85024	-2.7278	-2.02206	1.02293	0.474804	-1.78065	-1.42062	1.06081	0.897887	1.06081	0.704894	2.57626	2.07614	-0.303089	-0.292904	2.15951	1.08021	-2.84146	-1.98573	1.74276	1.36752	-0.454634	-0.169055
ENSMUSG00000081208	Gm11400	79.2809	35.5146	162.134	898.207	234.62	4123.22	211.125	69.4025	672.606	73.1989	0.646995	997.801	57.5806	15.6081	189.973	71.2758	13.187	321.901	1.85887	0.110758	38.5076	2.23528	1.84906	-1.17447	-0.988723	-1.43967	-0.865801	0.757723	0.59758	1.21236	0.869689	-3.59918	-1.78835	3.44764	3.19507	1.51545	1.46027	0.833495	0.31985	-3.75073	-2.93224	-1.43967	-1.01645	-4.43268	-1.61178
ENSMUSG00000041028	Ghitm	367.209	189.973	672.606	1199.36	321.901	4827.04	274.829	57.5806	830.084	26.3535	0.140314	407.991	313.532	69.4025	852.198	377.006	75.1732	1441.6	15.1777	0.878091	106.168	2.38683	1.84831	-1.3639	-1.0724	-3.03089	-1.63522	0.454634	0.363539	0.947153	0.82102	-3.40975	-2.29435	1.6291	1.42418	-0.340975	-0.373227	-2.57626	-1.4579	-1.97008	-1.49513	0.303089	0.239483	-0.98504	-0.255898
ENSMUSG00000020472	Zkscan17	39.5589	5.45276	77.2001	111.947	4.9639	490.527	22.9877	0.110758	83.61	0	0.0266085	81.417	73.1989	2.52723	205.627	29.3831	3.46763	142.06	0	0.0266085	477.788	3.14455	1.84806	-1.81853	-1.10498	-4.47056	-1.10228	0.530406	0.393884	-1.06081	-0.688006	1.28813	0.492827	2.1974	1.3867	-0.189431	-0.359465	-4.16747	-0.937552	-0.947153	-0.607666	0.303089	0.336807	5.41772	0.994165
ENSMUSG00000036591	Arhgap21	305.38	142.06	638.14	2194.96	589.72	9307.77	321.901	98.0492	1079.67	465.378	21.1704	5650.97	211.125	71.2758	655.147	240.889	41.746	874.9	997.801	166.474	5650.97	2.23528	1.84767	-1.97008	-1.66928	-0.757723	-0.482742	-0.757723	-0.634884	-0.454634	-0.370262	1.93219	1.4942	2.4626	2.20732	0.151545	0.144821	0.606178	0.290251	-2.7278	-2.17134	-0.340975	-0.246162	0.909267	0.485726
ENSMUSG00000016386	Mpped2	289.704	138.352	544.968	638.14	127.795	2708.34	46.4805	1.31716	166.474	289.704	0.604307	3170.71	559.495	195.055	1441.6	44.0511	6.55396	166.474	0	0	9.08389	2.95512	1.84594	-2.91723	-2.20777	1.06081	0.380704	4.31902	3.84101	-2.53837	-2.20945	-7.61511	-4.18067	1.21236	0.915675	-1.93219	-1.95687	0.568292	0.141432	-0.265203	-0.137975	-0.454634	-0.152203	-7.99397	-2.40715
ENSMUSG00000023912	Slc25a27	131.222	53.1426	247.325	222.564	9.91045	1079.67	29.3831	2.62108	114.953	3.46763	0.110758	260.716	81.417	18.4424	282.169	34.5682	1.44211	134.74	297.439	31.0215	1644.02	3.14455	1.84537	-2.31105	-1.25965	-2.38683	-0.862084	0.0757723	0.0425154	-1.51545	-1.13029	2.38683	1.40909	1.17447	0.721684	-1.59122	-1.38603	-2.76569	-1.06531	-1.51545	-0.901187	0.0378861	-0.00856825	4.39479	1.48196
ENSMUSG00000059689	Zfp637	131.222	60.7396	240.889	195.055	28.5956	830.084	28.5956	4.9639	109.02	1.50709	0.110758	282.169	166.474	33.6463	477.788	367.209	98.0492	1199.36	589.72	33.6463	3430.69	3.03089	1.84402	-2.15951	-1.34731	-2.50048	-0.83653	-1.06081	-0.897344	0.49252	0.407907	1.06081	0.541603	0.757723	0.518173	-1.85642	-1.66819	-3.10666	-1.15642	-0.303089	-0.188754	3.29609	2.44264	4.9252	1.58344
ENSMUSG00000025959	Klf7	946.696	503.606	1732.73	1559.85	418.874	6972.31	127.795	30.1916	377.006	1297.76	98.0492	11484	559.495	228.513	1479.99	517.033	153.787	1975.99	1079.67	240.889	5504.48	2.23528	1.84394	-3.33398	-2.71268	1.40179	0.814217	-0.303089	-0.265038	-0.340975	-0.279093	0.909267	0.748328	0.568292	0.54433	-2.7278	-2.9265	0.265203	0.116163	-1.25024	-1.06865	2.00797	1.66508	-0.113658	-0.0132006
ENSMUSG00000052397	Ezr	38.5076	9.08389	88.1726	92.9813	0.73581	418.874	0	0.0266085	13.187	0	0.0266085	81.417	73.1989	1.44211	195.055	65.8002	2.52723	367.209	0	0	9.08389	5.68292	1.84258	-5.11463	-1.91658	-3.67496	-0.841748	0.833495	0.494571	0.947153	0.500928	-5.53138	-2.98107	1.40179	0.719318	-4.43268	-2.48651	-4.50845	-1.07273	-0.568292	-0.256034	5.30406	1.8982	0	-0.73127
ENSMUSG00000040446	Rprd1a	35.5146	11.1189	75.1732	530.817	3.70855	2930.42	14.7583	0.110758	57.5806	0	0.110758	367.209	234.62	28.5956	544.968	77.2001	8.07838	289.704	2.09321	0.0819684	36.4862	4.9252	1.84116	-3.97804	-1.74505	-1.59122	-0.68758	2.38683	1.79412	-1.06081	-0.819205	-5.00097	-2.47871	3.90227	1.55538	-0.719837	-0.704181	0.416747	-0.0427356	-1.17447	-0.506344	1.85642	1.14732	-2.65203	-0.717979
ENSMUSG00000059552	Trp53	503.606	260.716	997.801	1264.09	274.829	5504.48	153.787	31.8736	503.606	621.575	35.5146	8831.48	997.801	260.716	2854.44	621.575	124.457	2569.72	85.8614	11.4413	621.575	2.4626	1.83842	-2.53837	-2.04628	0.530406	0.223031	1.02293	0.881027	0	0.00577697	-2.76569	-1.85061	1.21236	1.05991	-1.51545	-1.51663	0.416747	0.155415	-0.303089	-0.247273	1.89431	1.39073	-2.38683	-1.05495
ENSMUSG00000030269	Mtmr14	23.626	2.09321	62.3824	228.513	1.85887	922.133	4.9639	0.482767	32.7483	0	0.0266085	81.417	90.5454	15.6081	247.325	0	0	8.82252	517.033	0.781997	3711.98	5.34195	1.83432	-4.43268	-1.51844	-5.22829	-1.12499	-0.719837	-0.247152	-6.74373	-3.7334	3.75073	1.53995	3.29609	1.30769	-1.70488	-0.857327	-2.57626	-0.717374	-1.51545	-0.670336	-2.04585	-1.1889	7.08471	1.78775
ENSMUSG00000030978	Rrm1	142.06	50.3724	289.704	477.788	38.5076	2028.6	77.2001	2.01304	216.769	0	0.0266085	81.417	114.953	12.8193	348.369	25.6445	0.266612	118.038	0	0	9.08389	2.84146	1.8307	-2.04585	-1.27635	-6.25121	-1.7927	2.84146	1.87439	-1.32601	-0.81533	-5.72081	-2.70721	1.66699	1.17132	-0.909267	-0.892901	-6.32698	-1.75519	-1.81853	-1.19787	-1.17447	-0.644097	0	-0.727013
ENSMUSG00000010067	Rassf1	21.1704	6.9613	50.3724	162.134	9.91045	767.122	22.366	0.69082	90.5454	0	0.053925	92.9813	45.2498	4.23006	162.134	14.3499	0.0819684	57.5806	0	0	10.8048	2.993	1.82931	-2.12162	-1.27163	-4.65999	-1.16852	2.68992	1.69764	-0.833495	-0.613701	-4.43268	-2.17011	2.87935	1.95323	0.151545	-0.0352205	-3.75073	-0.752137	-1.55333	-0.975538	-0.644064	-0.404781	0	-0.653465
ENSMUSG00000029202	Pds5a	111.947	51.7393	211.125	228.513	33.6463	1079.67	31.8736	1.31716	109.02	0.334915	0.0819684	260.716	170.931	56.0623	490.527	109.02	22.366	418.874	98.0492	6.9613	559.495	2.87935	1.82804	-2.00797	-1.34738	-2.15951	-0.730463	0.719837	0.623476	-0.530406	-0.441024	0.0378861	-0.0193615	1.06081	0.72855	-1.59122	-1.47884	-2.61414	-0.970408	-0.340975	-0.195111	1.59122	1.07724	3.22032	0.980717
ENSMUSG00000086682	Gm16023	3.70855	0.646995	12.4611	32.7483	2.09321	180.202	0	0	6.16745	11.1189	0.140314	367.209	37.4836	0.522221	121.205	0	0	8.56794	0	0.0266085	69.4025	3.8265	1.82758	-4.39479	-2.46222	2.50048	0.762997	3.48552	1.35214	-3.94016	-1.93762	-0.795609	-0.530997	2.91723	1.64078	-1.85642	-1.3079	3.40975	1.08395	0	-0.116732	0	0.133047	-2.53837	-0.745527
ENSMUSG00000051674	Dcun1d4	32.7483	6.55396	90.5454	98.0492	0.170656	477.788	2.81635	0.201805	19.4908	0	0.0266085	81.417	30.1916	6.75496	103.39	20.036	0.979368	83.61	90.5454	1.64229	477.788	5.07674	1.82625	-4.47056	-1.49074	-4.12959	-0.859607	-0.151545	-0.0894215	-0.98504	-0.719089	1.97008	0.976635	1.97008	0.99217	-3.03089	-1.84411	-3.8265	-0.953858	-1.81853	-0.894007	2.31105	1.18059	4.9252	1.28934
ENSMUSG00000002608	Ccdc97	90.5454	34.5682	175.505	83.61	0.522221	377.006	0.646995	0.053925	13.187	2.17551	0.110758	260.716	64.0689	6.55396	211.125	47.7438	5.98168	189.973	0	0	8.82252	5.11463	1.81984	-4.84943	-2.1164	0.151545	-0.0428444	1.28813	0.799105	0.606178	0.407849	-5.4556	-2.96546	0.227317	0.00748431	-5.56926	-3.43107	-1.51545	-0.718665	-0.49252	-0.210777	4.69788	2.40938	-4.05382	-1.35073
ENSMUSG00000018974	Sart3	53.1426	13.9521	114.953	39.5589	4.23006	228.513	4.80933	0.170656	31.0215	0	0.0266085	81.417	127.795	3.70855	321.901	18.4424	0.233783	79.2809	0	0.0266085	690.53	3.40975	1.81856	-2.12162	-1.0889	-3.22032	-0.700334	0.909267	0.412663	-2.27317	-1.31962	1.47756	0.61321	0.0378861	-0.00286338	-2.65203	-1.78652	-4.96308	-1.22908	0.795609	0.275542	1.43967	0.570972	5.94812	1.10964
ENSMUSG00000062184	Hs6st2	38.5076	8.07838	85.8614	27.8285	0.781997	195.055	0	0	6.16745	6.35817	0.201805	430.046	0	0	5.45276	24.9539	0.334915	121.205	4.80933	0.140314	51.7393	4.47056	1.81623	-4.28113	-1.98237	1.85642	0.511769	-3.52341	-1.77578	3.33398	1.37467	0	0.037053	0.303089	0.0240958	-4.77365	-3.02289	-0.189431	-0.211129	-4.88731	-2.08537	4.35691	1.79212	-1.51545	-0.419686
ENSMUSG00000041649	Klf8	19.4908	3.23904	42.8834	114.953	0.562725	465.378	6.75496	0.334915	34.5682	0	0.0266085	81.417	56.0623	3.96246	216.769	14.3499	0.334915	56.0623	1.85887	0.0819684	31.0215	4.73577	1.81439	-3.75073	-1.53708	-4.28113	-0.928754	2.50048	1.47395	-1.40179	-0.805512	-3.06878	-1.41848	3.22032	1.56888	-1.13658	-0.798806	-3.03089	-0.613904	-1.28813	-0.720571	1.25024	0.569625	0	-0.028587
ENSMUSG00000048911	Rnf24	17.9385	4.80933	40.6381	240.889	0.604307	1079.67	4.36922	0.0819684	25.6445	27.0813	0.170656	477.788	98.0492	16.05	274.829	71.2758	10.8048	260.716	0.170656	0.053925	28.5956	4.96308	1.81422	-5.03886	-1.98213	-0.189431	-0.190997	1.02293	0.742599	0.303089	0.183325	-5.60715	-2.28379	3.75073	1.64814	-1.78065	-1.20138	1.66699	0.459591	-1.43967	-0.726927	3.71284	2.08601	-4.54634	-1.24789
ENSMUSG00000023967	Mrps18a	127.795	59.1393	247.325	297.439	46.4805	1479.99	57.5806	6.75496	189.973	0	0.0266085	83.61	88.1726	19.4908	247.325	75.1732	13.9521	253.933	0	0.0266085	185.023	2.76569	1.81333	-1.74276	-1.17523	-6.09967	-1.69652	0.833495	0.59819	0.189431	0.144883	-0.947153	-0.820289	1.3639	1.04062	-1.02293	-1.05693	-6.47853	-1.78073	-1.93219	-1.28582	0.265203	0.205053	3.67496	0.523242
ENSMUSG00000025950	Idh1	638.14	313.532	1168.25	874.9	109.02	3912.2	111.947	27.8285	339.314	90.5454	0.646995	1264.09	530.817	166.474	1441.6	1332.31	430.046	5087.39	240.889	19.4908	1404.21	2.76569	1.80682	-2.27317	-1.71892	-1.02293	-0.625023	-0.606178	-0.618984	1.55333	1.5124	-1.47756	-1.12008	0.454634	0.304469	-2.31105	-2.39711	-1.85642	-1.13595	-0.644064	-0.462199	3.33398	2.91796	0.757723	0.403622
ENSMUSG00000029603	Dtx1	24.2812	4.80933	59.1393	175.505	0.334915	787.561	15.1777	1.03204	60.7396	0	0.0266085	81.417	134.74	3.83383	407.991	3.23904	0.110758	24.9539	0	0	9.3522	4.01593	1.80597	-3.10666	-1.4674	-4.96308	-1.23981	5.75869	2.51228	-3.90227	-2.03813	-5.72081	-2.72018	3.33398	1.71382	-0.265203	-0.172901	-3.5613	-0.749541	-0.909267	-0.497365	-1.78065	-0.929152	0	-0.711084
ENSMUSG00000010663	Fads1	216.769	103.39	430.046	767.122	67.5777	3008.42	103.39	20.5958	321.901	1.03204	0.110758	189.973	397.39	90.5454	1079.67	530.817	81.417	2082.6	441.515	23.626	2438.18	2.76569	1.805	-1.85642	-1.39447	-4.54634	-1.56342	-0.303089	-0.244954	0.265203	0.193521	0.189431	0.056203	1.59122	1.06503	-0.947153	-0.959392	-4.24325	-1.50881	-0.833495	-0.505796	2.15951	1.5071	5.34195	1.74036
ENSMUSG00000028086	Fbxw7	189.973	90.5454	339.314	830.084	222.564	3341.74	200.272	57.5806	672.606	0	0.110758	1137.95	397.39	121.205	1199.36	339.314	69.4025	1231.3	34.5682	3.58651	247.325	2.12162	1.80472	-1.28813	-1.08695	-0.871381	-0.69187	0.757723	0.654023	0.378861	0.310984	-2.68992	-1.77938	2.00797	1.962	0.0757723	0.044796	0.0378861	-0.242912	-1.02293	-0.827732	0.833495	0.637458	-1.74276	-0.395638
ENSMUSG00000021221	Dpf3	5.45276	0.110758	16.9695	83.61	2.26001	387.064	7.39062	0.201805	31.0215	0	0.0266085	83.61	2.62108	0.053925	15.1777	0	0	8.56794	0	0	9.08389	3.5613	1.80049	-2.76569	-1.24423	-3.48552	-0.79129	0	0.942388	0	-0.160334	0	-0.35673	3.67496	1.98106	0.378861	0.210751	-1.93219	-0.0724603	-4.81154	-2.1917	-2.42471	-1.16317	0	-0.727205
ENSMUSG00000028398	Tmem261	16.5037	4.0945	36.4862	45.2498	2.17551	260.716	3.23904	0.140314	23.626	0.0266085	0.053925	124.457	0.979368	0.053925	11.7724	36.4862	4.65876	138.352	0.334915	0.0266085	27.0813	4.05382	1.79873	-2.993	-1.36474	-2.04585	-0.287766	-3.06878	-1.80346	4.28113	2.56481	-3.14455	-1.27709	1.81853	0.949895	-1.89431	-1.26945	-3.25821	-0.416298	-4.47056	-1.95694	3.10666	1.74208	0	-0.530238
ENSMUSG00000102567	RP23-394E10.1	5.98168	0.522221	17.4476	36.4862	1.37881	211.125	0	0.0266085	19.4908	0	0.0266085	83.61	4.9639	0.140314	27.8285	21.7603	3.70855	83.61	0	0.0266085	57.5806	3.78861	1.79813	-2.91723	-1.37491	-2.68992	-0.562027	-1.25024	-0.740366	1.89431	1.08763	-0.303089	-0.260861	2.61414	1.53244	-0.757723	-0.450248	-2.08374	-0.197413	-2.7278	-1.42378	2.53837	1.24493	0	0.208719
ENSMUSG00000022401	Xpnpep3	25.6445	2.17551	83.61	37.4836	3.83383	267.68	2.26001	0.233783	21.1704	1.2571	0.110758	247.325	13.9521	2.17551	56.0623	92.9813	1.50709	348.369	13.5645	0.979368	153.787	3.67496	1.79771	-3.14455	-1.55283	-0.227317	0.031722	-2.38683	-1.29253	2.91723	1.60035	-1.32601	-0.624915	0.947153	0.559249	-2.84146	-1.40353	-1.02293	-0.244847	-1.74276	-0.911324	4.84943	2.02933	0.757723	0.139555
ENSMUSG00000052040	Klf13	787.561	441.515	1404.21	2438.18	605.438	9809.75	589.72	180.202	1778.86	170.931	0.562725	2082.6	3341.74	1441.6	8602.55	1168.25	367.209	4016.32	10.8048	0.334915	95.482	2.04585	1.79646	-1.21236	-1.07979	-2.04585	-1.28016	2.53837	2.92694	-0.606178	-0.589036	-7.08471	-4.48256	1.40179	1.43652	-0.378861	-0.434602	-1.66699	-1.08246	0.568292	0.508414	0.833495	0.739671	-3.94016	-1.3911
ENSMUSG00000030093	Wnt7a	50.3724	10.4988	145.867	44.0511	3.35183	240.889	2.62108	0.053925	18.9597	2.26001	0.110758	289.704	19.4908	3.12917	69.4025	34.5682	1.1986	134.74	0.0266085	0.053925	49.0408	3.94016	1.79375	-3.67496	-1.671	0.871381	0.155652	0.113658	0.0799067	1.25024	0.755678	-1.43967	-0.771801	0.0378861	-0.0516042	-4.0917	-2.61446	-0.871381	-0.448489	-1.32601	-0.659177	3.52341	1.64449	-1.43967	-0.449807
ENSMUSG00000065379	Gm22743	5.28551	0.928065	14.7583	20.036	1.50709	142.06	0.300315	0.0266085	11.1189	0	0.0266085	83.61	0.73581	0.053925	9.3522	0	0.053925	25.6445	0	0	9.08389	3.97804	1.79363	-2.95512	-1.41178	-1.3639	-0.181364	0	0.007553	0	0.691533	-0.98504	-0.650132	2.27317	1.12926	-1.81853	-1.02451	-1.81853	-0.141601	-3.75073	-1.68261	0	0.373421	0	-0.732451
ENSMUSG00000052712	BC004004	73.1989	25.6445	153.787	348.369	53.1426	1601.38	59.1393	4.9639	195.055	0.170656	0.053925	134.74	54.5833	12.8193	166.474	38.5076	2.71743	134.74	267.68	8.31995	1367.79	2.76569	1.79362	-2.00797	-1.37713	-5.79658	-1.4492	-0.833495	-0.584947	-1.3639	-1.03016	2.61414	1.43214	2.23528	1.66968	-0.151545	-0.259845	-5.34195	-1.12831	-2.61414	-1.75025	-0.530406	-0.303264	6.06178	1.61836
ENSMUSG00000043831	Lysmd4	22.366	2.17551	50.3724	189.973	0.522221	787.561	3.46763	0.140314	25.6445	0	0.0266085	81.417	13.187	0.370435	54.5833	18.4424	0.928065	81.417	34.5682	0.0819684	211.125	5.4556	1.78675	-4.65999	-1.59795	-4.62211	-1.16417	-0.530406	-0.384849	-0.0757723	-0.0412259	1.47756	0.348726	3.14455	1.48911	-1.97008	-1.06024	-3.67496	-0.655336	-3.75073	-1.56256	1.89431	0.926816	3.75073	0.548839
ENSMUSG00000017264	Exosc10	138.352	67.5777	321.901	228.513	0.69082	922.133	12.4611	1.14161	57.5806	2.43581	0.110758	305.38	267.68	64.0689	808.543	44.0511	6.55396	166.474	79.2809	1.71259	517.033	4.05382	1.7862	-3.52341	-1.99667	-0.98504	-0.42747	2.23528	1.70578	-1.97008	-1.57154	-0.378861	-0.378307	0.454634	0.20174	-3.5613	-2.75894	-2.12162	-0.977606	0.265203	0.278506	2.00797	1.30533	1.66699	0.565388
ENSMUSG00000091952	Gm17709	20.5958	8.07838	50.3724	14.3499	1.03204	134.74	0.646995	0.0266085	10.8048	0	0.0266085	83.61	1.64229	0.140314	15.1777	1.85887	0.053925	17.9385	0	0	8.82252	3.40975	1.78244	-2.50048	-1.24519	-1.28813	-0.0941511	0.644064	0.560916	0	0.448768	-1.06081	-0.730765	-0.113658	-0.0829054	-3.75073	-2.32922	-3.75073	-0.811614	-2.53837	-1.25425	0	0.349489	0	-0.732451
ENSMUSG00000021319	Sfrp4	18.4424	4.80933	49.0408	407.991	6.55396	1687.79	22.9877	0.979368	85.8614	0.170656	0.0819684	157.905	31.8736	0.562725	98.0492	11.1189	0.201805	49.0408	0	0	9.62766	4.01593	1.78204	-3.14455	-1.4044	-5.07674	-1.24545	2.23528	1.20746	-0.909267	-0.400607	-4.12959	-2.06497	4.28113	1.95517	0.49252	0.283671	-3.03089	-0.456504	-3.67496	-1.6773	-1.17447	-0.688797	0	-0.898198
ENSMUSG00000025289	Prdx4	30.1916	9.3522	67.5777	65.8002	3.12917	387.064	6.16745	0.604307	35.5146	0	0.0266085	83.61	79.2809	18.9597	247.325	39.5589	3.46763	153.787	8.56794	0.334915	71.2758	3.90227	1.77689	-2.65203	-1.28266	-3.48552	-0.825413	1.70488	1.24256	-0.303089	-0.242562	-2.31105	-1.35712	1.51545	0.786759	-1.81853	-1.32127	-4.28113	-0.970467	0.151545	0.134991	2.34894	1.25526	1.85642	0.390592
ENSMUSG00000051747	Ttn	49.0408	9.91045	121.205	22.366	0.233783	134.74	0	0	6.16745	0	0.0266085	81.417	0	0	5.45276	0	0	8.56794	57.5806	0.482767	339.314	4.73577	1.77654	-3.97804	-1.47496	0	-0.126999	-3.67496	-1.54036	-3.29609	-1.30481	5.98601	2.14659	-0.265203	-0.317379	-5.11463	-3.23797	-4.65999	-1.13969	-4.65999	-1.71043	0	0.130524	4.54634	0.998018
ENSMUSG00000043940	Wdfy3	477.788	234.62	997.801	1231.3	205.627	5222.79	142.06	40.6381	477.788	605.438	37.4836	5955.75	1051.66	305.38	2854.44	490.527	138.352	1924.75	477.788	64.0689	2374.96	2.34894	1.77584	-2.68992	-2.13691	0.530406	0.251724	0.719837	0.688283	-0.644064	-0.538938	-0.49252	-0.395763	1.32601	1.10483	-1.6291	-1.56545	0.416747	0.188555	-0.378861	-0.262624	1.78065	1.42379	-0.189431	-0.055355
ENSMUSG00000019471	Cdc37	95.482	42.8834	185.023	321.901	21.7603	1404.21	44.0511	8.31995	153.787	8.82252	0.140314	247.325	60.7396	8.31995	195.055	121.205	27.0813	441.515	0	0.0819684	544.968	2.993	1.77304	-2.08374	-1.18172	-2.42471	-1.02025	-0.871381	-0.631597	0.947153	0.739471	0.795609	0.259272	1.81853	1.22947	-0.795609	-0.791177	-2.08374	-0.93189	-2.42471	-1.47442	1.25024	0.911829	2.38683	0.695379
ENSMUSG00000081121	Gm12791	2.81635	0.604307	9.91045	34.5682	2.34675	234.62	3.35183	0.370435	27.0813	0	0.0266085	83.61	1.44211	0.0819684	13.5645	0.370435	0.0266085	16.05	0	0	8.82252	3.63707	1.7723	-2.04585	-0.988726	-2.57626	-0.522357	0.265203	0.598845	0	0.430126	-0.227317	-0.42313	3.71284	2.09202	0.644064	0.397781	-0.98504	0.104573	-4.24325	-2.07863	-1.17447	-0.534201	0	-0.732451
ENSMUSG00000022434	Fam118a	57.5806	13.5645	134.74	195.055	1.31716	898.207	14.3499	0.562725	57.5806	0.69082	0.0819684	170.931	0	0	5.45276	40.6381	0.233783	175.505	0	0.0266085	216.769	3.67496	1.76964	-3.06878	-1.50097	-2.7278	-0.783016	-4.77365	-1.87502	2.4626	1.17677	0.909267	0.192889	1.70488	1.04275	-1.81853	-1.37339	-3.14455	-0.846219	-7.12259	-2.651	1.66699	0.745536	-0.0378861	0.153748
ENSMUSG00000021591	Glrx	29.3831	6.35817	57.5806	185.023	0.878091	852.198	21.1704	0.170656	73.1989	0	0.0266085	85.8614	37.4836	1.85887	118.038	71.2758	2.34675	234.62	0	0	9.08389	3.25821	1.76826	-2.57626	-1.30877	-4.96308	-1.21372	0.227317	0.109652	1.43967	0.934756	-5.11463	-2.78665	2.80357	1.64441	-0.151545	-0.205336	-3.90227	-0.829918	-2.15951	-1.25228	1.59122	0.991436	0	-0.745286
ENSMUSG00000084530	Mir1897	46.4805	17.9385	100.685	75.1732	9.3522	367.209	10.8048	0.110758	49.0408	0.233783	0.053925	114.953	51.7393	9.91045	149.775	60.7396	11.7724	247.325	0	0	8.82252	2.91723	1.76577	-2.08374	-1.20766	-3.75073	-0.806752	0.795609	0.635079	1.06081	0.821418	-5.37983	-2.95696	0.909267	0.602386	-1.85642	-1.49374	-4.84943	-1.03746	-0.719837	-0.436503	2.34894	1.52447	0	-0.884302
ENSMUSG00000078126	Rpl23a-ps3	118.038	57.5806	247.325	297.439	46.4805	1687.79	56.0623	11.4413	234.62	0	0.0266085	83.61	114.953	31.8736	387.064	92.9813	17.9385	430.046	9.62766	0.781997	138.352	2.84146	1.76564	-1.13658	-0.693338	-5.83446	-1.63106	1.17447	0.899869	0.340975	0.2358	-2.23528	-1.21925	1.47756	1.04807	-0.909267	-0.781198	-6.21333	-1.69188	-1.3639	-0.858918	0.606178	0.393606	2.4626	0.667463
ENSMUSG00000038344	Txlng	24.2812	4.23006	59.1393	92.9813	6.75496	490.527	8.31995	0.69082	45.2498	9.91045	0.266612	727.821	32.7483	1.50709	100.685	69.4025	0.170656	211.125	0	0.0266085	22.9877	3.63707	1.76553	-3.40975	-1.71086	0.833495	0.0876303	-0.454634	-0.122647	1.81853	0.674813	-4.05382	-1.64934	2.57626	1.46816	-1.25024	-0.820117	1.74276	0.363837	-1.97008	-1.09666	3.03089	0.997297	-4.16747	-1.13806
ENSMUSG00000056900	Usp13	21.7603	1.64229	62.3824	205.627	0.334915	852.198	15.1777	0.73581	60.7396	0	0.0266085	83.61	26.3535	0.482767	85.8614	22.9877	1.03204	109.02	44.0511	2.81635	274.829	3.97804	1.76484	-3.03089	-1.33544	-4.81154	-1.28265	-0.340975	-0.324016	-0.113658	-0.131486	1.21236	0.64019	3.33398	1.68825	-0.265203	-0.187936	-3.25821	-0.699736	-2.993	-1.57779	0.68195	0.351871	4.20536	1.09229
ENSMUSG00000025269	Apex2	54.5833	19.4908	121.205	145.867	13.9521	708.93	17.9385	2.26001	77.2001	6.35817	0.233783	348.369	83.61	6.55396	228.513	35.5146	4.9639	170.931	16.05	1.08611	124.457	3.14455	1.76157	-2.38683	-1.24585	-0.530406	-0.297114	1.47756	0.788295	-0.454634	-0.231587	-1.28813	-0.702806	1.59122	1.02385	-1.3639	-1.07125	-0.644064	-0.386178	-1.06081	-0.683045	0.98504	0.590173	-0.340975	-0.0639222
ENSMUSG00000039943	Plcb4	42.8834	5.1226	88.1726	228.513	31.0215	1108.43	30.1916	0.562725	95.482	0	0.053925	95.482	708.93	253.933	1975.99	267.68	49.0408	1024.38	339.314	1.71259	2082.6	2.95512	1.7577	-2.08374	-1.44737	-5.34195	-1.33657	1.43967	1.29279	-1.17447	-1.06074	0.113658	-0.128101	2.65203	1.65416	0.0378861	-0.142156	-4.0917	-0.925796	1.51545	1.13443	2.61414	1.94403	7.46357	1.5548
ENSMUSG00000029416	Slc15a4	46.4805	16.05	100.685	267.68	4.36922	1108.43	13.187	1.64229	69.4025	0	0.053925	100.685	10.4988	1.37881	47.7438	25.6445	3.46763	131.222	39.5589	4.36922	330.493	4.24325	1.75302	-3.33398	-1.29926	-4.05382	-1.14153	-1.51545	-1.01495	0.568292	0.342638	2.04585	1.11357	2.57626	1.26987	-1.3639	-1.02441	-4.69788	-1.03877	-4.39479	-1.80875	0.795609	0.436449	4.16747	1.11264
ENSMUSG00000054414	Slc30a7	36.4862	5.45276	103.39	175.505	0.979368	747.213	3.83383	0.266612	28.5956	59.1393	1.78477	1024.38	40.6381	1.93494	127.795	106.168	15.1777	441.515	37.4836	0.0819684	247.325	3.71284	1.75251	-4.54634	-2.1175	1.28813	0.482388	-0.947153	-0.64571	1.78065	1.21819	-0.303089	-0.339902	2.31105	1.29703	-2.68992	-1.41311	1.70488	0.6433	-2.1974	-1.23174	4.47056	2.39701	-1.17447	-0.492141
ENSMUSG00000036989	Trim3	90.5454	32.7483	175.505	77.2001	0.979368	377.006	10.2008	0.233783	50.3724	0	0.0266085	81.417	17.9385	0.140314	57.5806	54.5833	1.5738	200.272	121.205	14.7583	655.147	3.44764	1.75241	-2.23528	-1.15416	-3.94016	-0.95354	-1.97008	-1.49005	0.98504	0.536327	2.50048	1.5289	0.303089	0.121358	-2.53837	-2.05037	-5.83446	-1.53273	-2.50048	-1.43062	2.1974	1.16177	5.87235	1.67837
ENSMUSG00000001785	Pwp1	127.795	49.0408	253.933	339.314	47.7438	1332.31	71.2758	7.17314	216.769	0	0.0266085	83.61	41.746	0.73581	114.953	418.874	100.685	1559.85	49.0408	0.69082	253.933	2.57626	1.74624	-1.59122	-1.10722	-6.17544	-1.73793	-2.4626	-1.96489	3.33398	2.55057	-1.3639	-1.02847	1.43967	1.06683	-0.833495	-0.773467	-6.2891	-1.72907	-3.03089	-2.03914	2.53837	1.88258	4.16747	1.01769
ENSMUSG00000045215	Asxl3	200.272	83.61	387.064	1024.38	175.505	4345.62	222.564	50.3724	708.93	21.1704	0.562725	621.575	175.505	47.7438	517.033	142.06	27.0813	530.817	234.62	17.9385	1231.3	2.31105	1.7458	-1.25024	-0.923369	-2.61414	-1.33756	0.303089	0.255127	-0.265203	-0.218485	0.871381	0.446512	2.08374	1.76748	0.303089	0.251359	-1.47756	-0.838083	-2.04585	-1.53556	-0.644064	-0.47595	2.04585	0.837605
ENSMUSG00000035726	Supt16	267.68	145.867	503.606	465.378	77.2001	1874.84	98.0492	9.62766	330.493	3.12917	0.140314	387.064	465.378	166.474	1404.21	559.495	175.505	2082.6	0	0.0266085	65.8002	2.53837	1.74199	-1.6291	-1.12778	-2.1974	-0.962697	0.719837	0.707171	0.947153	0.853807	-5.22829	-3.48168	0.795609	0.596191	-1.32601	-1.2862	-2.76569	-1.27144	0.0378861	0.0697498	2.38683	1.89348	-1.55333	-0.486022
ENSMUSG00000023707	Ogfod2	17.9385	2.62108	39.5589	6.9613	0.444335	73.1989	0	0	6.16745	0	0.0266085	83.61	1.50709	0.053925	14.7583	0	0	8.31995	0.0266085	0	12.1122	3.18244	1.74145	-2.1974	-1.38916	-0.340975	0.187312	0.795609	0.880938	0	-0.138281	0	-0.0873706	-0.378861	-0.196383	-3.75073	-2.36497	-3.29609	-0.646885	-2.12162	-1.00288	0	0.141583	0	-0.5486
ENSMUSG00000034757	Tmub2	166.474	73.1989	330.493	387.064	31.0215	1975.99	64.0689	7.84308	189.973	2.43581	0.110758	216.769	131.222	12.1122	441.515	31.8736	6.16745	124.457	0	0.0266085	3088.5	2.84146	1.74118	-2.1974	-1.32126	-3.29609	-1.17089	0.113658	0.126513	-2.08374	-1.20333	2.04585	0.801158	1.32601	0.924408	-1.17447	-1.18338	-3.33398	-1.26493	-1.55333	-0.951986	-0.833495	-0.503551	5.15251	0.8852
ENSMUSG00000046139	Patl1	45.2498	10.4988	98.0492	189.973	0.928065	808.543	7.17314	0.140314	31.8736	6.75496	0.201805	282.169	121.205	7.17314	357.665	71.2758	0.334915	253.933	0	0.0266085	19.4908	4.50845	1.74044	-4.0917	-1.58767	-0.795609	-0.331883	1.51545	1.00535	-0.0378861	-0.0514802	-5.1904	-2.50393	2.00797	0.980557	-2.42471	-1.80279	-0.606178	-0.363114	-0.49252	-0.190675	3.40975	1.46414	-2.84146	-0.862944
ENSMUSG00000027722	Spata5	26.3535	10.4988	59.1393	73.1989	0.928065	330.493	5.45276	0.266612	31.8736	0	0.0266085	81.417	20.036	1.78477	69.4025	5.28551	0.170656	33.6463	0	0.0266085	20.5958	3.97804	1.73962	-2.87935	-1.41091	-3.63707	-0.831691	2.42471	1.23163	-0.871381	-0.462875	-2.80357	-1.22416	1.70488	0.920853	-1.85642	-1.30599	-4.05382	-0.900127	-1.93219	-0.983593	0	-0.00573503	0	-0.323363
ENSMUSG00000026867	Gapvd1	559.495	267.68	1168.25	517.033	118.038	2194.96	73.1989	16.9695	240.889	357.665	18.9597	4827.04	517.033	180.202	1519.4	282.169	75.1732	946.696	418.874	65.8002	1924.75	2.23528	1.73869	-2.65203	-1.988	1.06081	0.568062	0.606178	0.570386	-0.719837	-0.629632	0.113658	0.0587775	-0.113658	-0.0908885	-2.84146	-2.6609	-0.416747	-0.285558	-0.113658	-0.0772688	1.81853	1.42218	0	-0.00143963
ENSMUSG00000028698	Pik3r3	166.474	69.4025	348.369	149.775	6.75496	898.207	21.1704	0.781997	90.5454	2.9179	0.110758	289.704	234.62	3.12917	605.438	18.9597	0.878091	79.2809	6.35817	0.201805	71.2758	3.06878	1.73814	-2.34894	-1.34733	-1.28813	-0.557107	3.5613	1.43436	-2.4626	-1.08876	-3.44764	-1.44901	0.189431	0.0420117	-2.68992	-2.36395	-2.68992	-1.20647	-0.0757723	-0.177829	-0.0757723	-0.0309966	-1.28813	-0.385317
ENSMUSG00000039137	Whrn	10.8048	1.31716	27.8285	16.05	0.334915	124.457	0	0	6.16745	0	0.0266085	81.417	12.1122	0.170656	42.8834	0.562725	0.053925	15.1777	0	0	8.82252	4.20536	1.73775	-3.22032	-1.35773	0	-0.000791856	3.10666	1.17596	0	-0.446321	-2.50048	-1.07754	1.25024	0.457391	-3.03089	-1.95423	-2.53837	-0.413687	-1.25024	-0.50816	0	0.475671	0	-0.73127
ENSMUSG00000016933	Plcg1	145.867	56.0623	305.38	517.033	37.4836	2708.34	62.3824	5.1226	211.125	3.23904	0.140314	348.369	247.325	65.8002	690.53	100.685	20.5958	407.991	175.505	11.7724	922.133	2.993	1.73654	-2.31105	-1.39032	-2.57626	-1.07686	0.68195	0.519219	-0.719837	-0.623156	0.189431	0.0835716	1.85642	1.18197	-0.833495	-0.755593	-1.93219	-0.882572	-1.13658	-0.665883	0.757723	0.513653	2.68992	1.01317
ENSMUSG00000021614	Vcan	441.515	211.125	874.9	2028.6	441.515	9307.77	339.314	81.417	971.913	898.207	3.83383	7157.86	2930.42	1079.67	7744.66	418.874	98.0492	1778.86	222.564	8.07838	1975.99	2.1974	1.73599	-2.00797	-1.70552	-0.0757723	-0.0703212	2.7278	2.75088	-2.04585	-1.80118	-2.12162	-1.53174	1.97008	1.70351	-0.416747	-0.423503	0.568292	0.296404	0.416747	0.351092	0.189431	0.13307	-0.98504	-0.487471
ENSMUSG00000083377	Gm12653	7.84308	1.37881	19.4908	9.91045	0.482767	79.2809	0	0	6.16745	0	0.0266085	83.61	0.0819684	0.0266085	7.39062	16.9695	0.233783	69.4025	42.8834	0.110758	247.325	3.40975	1.73562	-2.68992	-1.22995	-0.98504	0.0547636	-4.16747	-2.17519	0.606178	0.437966	2.61414	0.856215	0.909267	0.459613	-2.57626	-1.71732	-2.08374	-0.264084	-3.10666	-1.49807	3.94016	1.68221	4.20536	0.798589
ENSMUSG00000028059	Arhgef2	162.134	77.2001	305.38	708.93	153.787	3522	145.867	42.8834	465.378	85.8614	1.93494	1644.02	274.829	75.1732	852.198	175.505	41.746	672.606	111.947	8.56794	672.606	2.27317	1.73454	-1.6291	-1.23764	-0.947153	-0.571478	0.871381	0.752691	-0.113658	-0.0958666	-0.757723	-0.564014	2.27317	1.94627	0.151545	0.124189	0.227317	-0.0238018	-1.3639	-1.0098	0.227317	0.159577	-0.265203	-0.0266418
ENSMUSG00000029505	Ep400	430.046	211.125	898.207	946.696	205.627	3810.77	131.222	25.6445	477.788	477.788	18.9597	5955.75	321.901	103.39	898.207	441.515	106.168	1559.85	149.775	10.8048	1108.43	2.27317	1.73436	-2.31105	-1.7646	0.719837	0.366958	0.113658	0.0954843	0.644064	0.566106	-0.68195	-0.532796	1.0987	0.950438	-1.40179	-1.4226	0.454634	0.199482	-1.40179	-1.10736	1.47756	1.18615	-1.43967	-0.686355
ENSMUSG00000024044	Epb4.1l3	64.0689	18.9597	153.787	418.874	31.0215	2138.05	31.0215	0.781997	124.457	95.482	2.26001	1441.6	971.913	377.006	2780.43	53.1426	8.82252	240.889	39.5589	1.5738	260.716	3.18244	1.73415	-2.87935	-1.55263	0.606178	0.0931993	4.39479	3.95348	-3.25821	-2.65212	-3.25821	-2.2483	2.80357	1.60898	-0.530406	-0.489888	1.55333	0.463728	1.28813	0.989964	0.568292	0.406658	-1.81853	-0.550008
ENSMUSG00000026620	Mark1	65.8002	27.8285	131.222	282.169	30.1916	1332.31	40.6381	3.46763	138.352	10.4988	0.334915	357.665	65.8002	2.9179	253.933	26.3535	1.14161	106.168	49.0408	1.14161	289.704	3.03089	1.72937	-2.53837	-1.65149	-1.6291	-0.740583	0.833495	0.418402	-0.833495	-0.474904	0.378861	0.150035	2.15951	1.3543	-0.644064	-0.559287	-0.871381	-0.461344	-2.12162	-1.23968	-0.265203	-0.155177	0.833495	0.317047
ENSMUSG00000038352	Arl5c	49.0408	20.036	111.947	166.474	22.366	971.913	20.036	3.46763	92.9813	19.4908	0.370435	708.93	32.7483	7.17314	124.457	41.746	3.83383	153.787	26.3535	2.62108	260.716	3.03089	1.72744	-2.42471	-1.46527	0.644064	0.0466038	0	0.0015766	0.340975	0.158368	0.265203	0.0965125	1.97008	1.26836	-0.947153	-0.747	0.68195	0.0318068	-2.38683	-1.40366	0.719837	0.368463	-0.644064	-0.104022
ENSMUSG00000060679	Mrps9	44.0511	13.5645	103.39	377.006	39.5589	1479.99	34.5682	5.45276	124.457	166.474	9.08389	2138.05	40.6381	1.85887	134.74	111.947	10.4988	377.006	9.08389	0.604307	90.5454	2.7278	1.72463	-3.10666	-1.98809	0.98504	0.425221	-0.606178	-0.394672	1.81853	1.11529	-2.38683	-1.19459	2.95512	1.95348	-0.227317	-0.187496	2.57626	1.21784	-3.03089	-1.86302	1.55333	0.900204	-4.47056	-1.70422
ENSMUSG00000037896	Rcor1	37.4836	8.07838	83.61	166.474	13.5645	787.561	34.5682	0.646995	109.02	10.2008	0.140314	397.39	27.8285	0.522221	100.685	34.5682	1.5738	124.457	20.036	1.78477	189.973	2.95512	1.72036	-2.15951	-1.38363	-0.378861	-0.311926	0.0378861	-0.0136715	0.378861	0.1625	0	-0.0264431	2.34894	1.47026	-0.0757723	-0.308931	0.454634	-0.031675	-2.53837	-1.50761	0.151545	0.220397	-0.644064	-0.0996574
ENSMUSG00000007653	Gabrb2	21.1704	3.02215	54.5833	131.222	4.80933	574.409	20.036	0.110758	67.5777	16.9695	0.140314	490.527	0.522221	0.0266085	9.62766	95.482	3.23904	477.788	357.665	12.8193	2028.6	2.87935	1.71601	-2.38683	-1.52522	0.340975	-0.0714626	-6.32698	-3.13736	1.13658	0.464314	3.14455	1.54844	2.76569	1.65609	0	-0.271513	1.55333	0.334997	-6.17544	-2.74413	2.61414	1.13724	2.57626	1.01111
ENSMUSG00000005897	Nr2c1	45.2498	9.3522	106.168	50.3724	1.03204	253.933	0	0.0266085	12.1122	0.928065	0.0819684	195.055	19.4908	0.0819684	67.5777	0.604307	0.053925	18.4424	1.08611	0.140314	31.8736	5.00097	1.71569	-4.16747	-1.62841	0	0.0743815	3.33398	1.10696	-2.95512	-0.983891	-2.15951	-0.503158	0.833495	0.286368	-4.24325	-2.37067	-1.28813	-0.45764	-1.97008	-0.883023	0	0.00671981	-1.78065	-0.641979
ENSMUSG00000022529	Zfp263	153.787	53.1426	289.704	418.874	30.1916	1778.86	60.7396	0.928065	222.564	0.4069	0.0819684	185.023	127.795	22.9877	418.874	330.493	65.8002	1137.95	0.928065	0.110758	27.0813	2.7278	1.71413	-1.97008	-1.27904	-5.49349	-1.3317	-0.644064	-0.490183	1.93219	1.31789	-6.32698	-2.98317	1.66699	1.14935	-0.719837	-0.772137	-6.0239	-1.32713	-1.78065	-1.1498	2.04585	1.42592	0.0378861	-0.406366
ENSMUSG00000030602	Pak4	79.2809	36.4862	153.787	418.874	88.1726	1975.99	73.1989	14.3499	240.889	69.4025	1.64229	1644.02	64.0689	12.1122	222.564	138.352	34.5682	589.72	25.6445	1.93494	205.627	2.42471	1.71372	-2.23528	-1.48385	0.0378861	-0.133503	-0.340975	-0.325356	1.59122	1.26157	-1.32601	-0.762212	2.38683	1.88516	-0.113658	-0.0940971	1.06081	0.283505	-2.38683	-1.72023	1.13658	0.848205	-2.04585	-0.62439
ENSMUSG00000005533	Igf1r	267.68	145.867	503.606	1332.31	289.704	5801.36	274.829	83.61	787.561	240.889	4.80933	2708.34	465.378	180.202	1264.09	357.665	73.1989	1297.76	138.352	12.1122	747.213	2.12162	1.71342	-1.66699	-1.38838	-0.871381	-0.565493	0.795609	0.732822	0.0757723	0.0447112	-1.32601	-0.992748	2.12162	1.88318	0	-0.0142305	0.0757723	-0.0769375	-1.3639	-1.07805	0.454634	0.361867	-0.719837	-0.251004
ENSMUSG00000028744	Pqlc2	10.8048	0.781997	27.0813	65.8002	0.300315	339.314	0.0819684	0.0266085	8.56794	0	0.0266085	83.61	31.0215	0.69082	92.9813	19.4908	1.14161	90.5454	0	0.0266085	330.493	5.83446	1.7123	-5.03886	-1.65006	-2.95512	-0.511401	-0.0757723	-0.0873169	-0.454634	-0.309928	1.66699	0.399683	3.25821	1.12313	-2.57626	-1.37074	-2.15951	-0.279861	-1.66699	-0.629613	3.86439	1.44472	4.54634	0.654114
ENSMUSG00000050912	Tmem123	13.5645	0.444335	41.746	240.889	5.1226	1079.67	35.5146	0.140314	114.953	4.80933	0.170656	222.564	35.5146	0.110758	118.038	0.0266085	0.0266085	11.7724	0	0	9.08389	2.91723	1.71166	-2.08374	-1.30894	-1.59122	-0.65961	5.15251	1.76622	-4.05382	-1.12166	-4.28113	-1.42407	4.0917	2.38166	1.43967	0.768243	1.13658	0.340599	-2.42471	-1.5065	-4.50845	-1.477	-3.90227	-1.34344
ENSMUSG00000028603	Scp2	92.9813	44.0511	170.931	313.532	56.0623	1559.85	47.7438	3.35183	157.905	0	0.0266085	83.61	40.6381	10.4988	131.222	134.74	24.2812	530.817	37.4836	0.878091	240.889	2.76569	1.70519	-1.74276	-1.18038	-5.75869	-1.62023	-1.25024	-0.955176	1.97008	1.45263	-0.227317	-0.246923	1.85642	1.28039	-0.530406	-0.60514	-5.83446	-1.53264	-2.91723	-1.75232	1.40179	1.00257	4.35691	1.06279
ENSMUSG00000074479	Gm10704	21.7603	8.56794	51.7393	24.9539	2.09321	153.787	1.78477	0.140314	22.366	0	0.0266085	88.1726	65.8002	17.9385	211.125	16.05	2.09321	75.1732	0	0.0266085	18.4424	3.5613	1.70475	-2.68992	-1.19572	-2.00797	-0.326924	3.03089	2.1868	-0.833495	-0.573758	-4.50845	-2.26113	0.568292	0.276329	-3.14455	-1.68115	-3.67496	-0.772559	1.0987	0.703498	2.50048	1.17026	0	-0.420465
ENSMUSG00000038418	Egr1	1687.79	852.198	3255.1	2503.09	127.795	10070.8	200.272	40.6381	655.147	605.438	0.444335	3912.2	13801.7	4701.9	32833.1	13444	1874.84	32833.1	367.209	38.5076	1874.84	2.7278	1.70131	-2.68992	-1.7437	-0.227317	-0.361062	1.59122	1.23742	-0.151545	-0.106983	-4.73577	-3.53647	0.340975	0.150607	-2.68992	-2.69589	-1.40179	-1.15691	2.53837	1.98315	4.65999	3.14803	-0.530406	-0.0282728
ENSMUSG00000056692	D17Wsu92e	20.036	1.93494	50.3724	216.769	0.604307	874.9	0	0.0266085	16.9695	0	0.0266085	83.61	31.8736	2.01304	118.038	20.5958	0.233783	83.61	64.0689	3.96246	397.39	6.17544	1.70109	-6.13755	-1.54368	-5.30406	-1.07529	0.189431	0.0484911	-0.795609	-0.648519	1.78065	0.925925	3.52341	1.17323	-2.34894	-1.29983	-3.67496	-0.634942	-2.7278	-1.00111	2.76569	0.986045	4.69788	1.27137
ENSMUSG00000021910	Nisch	690.53	377.006	1264.09	3088.5	621.575	12425.4	305.38	92.9813	971.913	1404.21	22.9877	13095.5	852.198	313.532	2253.39	946.696	289.704	3430.69	3255.1	605.438	16587.2	2.15951	1.69936	-2.4626	-2.08798	0.303089	0.0708663	-0.909267	-0.894849	-0.340975	-0.310238	1.43967	1.20344	1.6291	1.47551	-1.02293	-1.08868	0.719837	0.337529	-1.3639	-1.12937	1.55333	1.30756	1.06081	0.661305
ENSMUSG00000027244	Atg13	149.775	65.8002	313.532	559.495	71.2758	2374.96	62.3824	5.62445	297.439	162.134	3.83383	3341.74	131.222	36.4862	418.874	88.1726	14.3499	348.369	28.5956	3.02215	260.716	2.65203	1.69469	-2.50048	-1.54573	0.340975	0.0332413	0.947153	0.774527	-0.151545	-0.138823	-1.40179	-0.823783	1.85642	1.40303	-0.795609	-0.785632	0.833495	0.262956	-1.85642	-1.29264	0.378861	0.281729	-2.42471	-0.83656
ENSMUSG00000026283	Ing5	50.3724	14.7583	98.0492	228.513	25.6445	1051.66	38.5076	5.62445	131.222	5.28551	0.140314	211.125	41.746	4.65876	153.787	83.61	13.187	274.829	10.4988	0.300315	98.0492	2.76569	1.69426	-1.93219	-1.2619	-2.27317	-0.903083	-0.113658	-0.079004	1.28813	0.936298	-1.81853	-1.03698	2.38683	1.58437	-0.227317	-0.203777	-1.32601	-0.561191	-2.23528	-1.38554	1.13658	0.778744	0	-0.0723067
ENSMUSG00000042118	Bhmt2	10.8048	3.70855	25.6445	90.5454	13.187	530.817	9.91045	1.08611	53.1426	24.9539	0.334915	605.438	0.522221	0.0266085	9.08389	24.9539	2.81635	100.685	18.9597	0.979368	149.775	3.06878	1.69423	-2.84146	-1.63047	1.59122	0.416524	-3.67496	-2.14821	2.08374	1.15732	1.43967	0.679407	3.37187	2.10555	0.0757723	0.0277982	3.03089	0.904324	-5.83446	-2.99888	1.25024	0.652449	-1.47756	-0.388164
ENSMUSG00000067430	Zfp763	98.0492	20.036	211.125	162.134	0.482767	787.561	8.31995	0.334915	38.5076	2.81635	0.140314	274.829	88.1726	4.9639	267.68	26.3535	0.0819684	88.1726	2.26001	0.0819684	34.5682	4.05382	1.69356	-3.5613	-1.46647	-1.17447	-0.443596	2.31105	1.55128	-0.757723	-0.613713	-3.71284	-1.74121	0.795609	0.41668	-3.14455	-2.24562	-2.08374	-0.839548	-0.833495	-0.444398	1.66699	0.574822	-1.74276	-0.553401
ENSMUSG00000002496	Tsc2	109.02	39.5589	222.564	397.39	5.62445	1519.4	35.5146	1.78477	127.795	0	0.0266085	83.61	170.931	7.17314	874.9	22.9877	0.781997	90.5454	134.74	1.03204	727.821	3.63707	1.69102	-2.57626	-1.31196	-5.79658	-1.53552	2.04585	1.23919	-2.87935	-1.97221	0.227317	0.0827981	1.93219	1.02636	-1.32601	-1.19372	-6.06178	-1.6167	-0.644064	-0.301352	-0.606178	-0.357221	5.83446	1.49441
ENSMUSG00000058163	Gm5431	6.35817	1.5738	18.4424	53.1426	6.9613	348.369	7.84308	1.08611	42.8834	0	0.0266085	83.61	33.6463	7.39062	121.205	6.55396	0.482767	42.8834	1.93494	0.170656	44.0511	3.10666	1.69078	-1.74276	-0.895215	-3.33398	-0.777121	2.4626	1.57221	-1.40179	-0.825759	-2.31105	-0.971616	3.29609	2.00188	0.530406	0.354003	-2.04585	-0.23641	-0.909267	-0.50092	-0.265203	-0.141598	0.303089	0.0742238
ENSMUSG00000097052	Snhg7	12.1122	2.52723	28.5956	32.7483	3.23904	195.055	4.51209	0.110758	24.9539	0	0.0266085	85.8614	20.5958	2.26001	67.5777	1.37881	0.053925	16.05	2.9179	0.233783	45.2498	3.18244	1.68976	-2.1974	-1.15788	-2.57626	-0.516425	2.57626	1.58902	-2.31105	-1.27544	-1.32601	-0.524081	1.78065	1.07193	-0.947153	-0.697569	-2.87935	-0.510372	-1.06081	-0.591849	-0.98504	-0.444112	0.416747	0.088674
ENSMUSG00000026987	Baz2b	453.29	240.889	852.198	1732.73	330.493	8162.34	211.125	62.3824	672.606	517.033	33.6463	6791.57	348.369	114.953	971.913	118.038	8.07838	503.606	180.202	31.8736	1024.38	2.38683	1.68839	-2.38683	-1.84146	-0.0757723	-0.0967285	1.40179	1.18205	-1.17447	-0.946827	-0.0757723	-0.0360912	1.66699	1.26721	-0.909267	-1.03232	0.303089	0.0839858	-1.97008	-1.38013	-0.719837	-0.577915	-1.21236	-0.534135
ENSMUSG00000032594	Ip6k1	289.704	127.795	574.409	559.495	57.5806	2253.39	64.0689	13.187	216.769	185.023	0.781997	2194.96	153.787	41.746	430.046	118.038	27.8285	418.874	1441.6	31.8736	7744.66	2.87935	1.68697	-2.65203	-1.73914	0.49252	0.0244813	-1.43967	-1.05096	-1.32601	-1.05444	2.84146	1.36617	0.98504	0.59452	-2.12162	-2.04798	-0.113658	-0.277056	-1.81853	-1.10085	1.02293	0.789831	1.89431	0.868857
ENSMUSG00000041477	Dcp1b	37.4836	7.39062	79.2809	98.0492	0.928065	397.39	6.9613	0.4069	34.5682	0.781997	0.0819684	234.62	50.3724	6.75496	162.134	69.4025	5.80072	305.38	0	0.0266085	195.055	3.52341	1.68431	-3.25821	-1.47773	-0.227317	-0.167383	0.189431	0.106084	0.833495	0.431607	-0.606178	-0.528789	1.85642	1.0505	-1.78065	-1.19175	-0.113658	-0.171044	-1.0987	-0.581263	3.10666	1.60378	0	-0.0639143
ENSMUSG00000015597	Zfp318	77.2001	30.1916	145.867	216.769	0.928065	1051.66	26.3535	0.646995	121.205	10.4988	0.140314	655.147	65.8002	3.83383	185.023	234.62	39.5589	830.084	589.72	41.746	3255.1	3.40975	1.68392	-2.57626	-1.43606	-0.416747	-0.364721	-2.15951	-1.78414	0.227317	0.206036	2.38683	1.31583	2.04585	1.15751	-1.25024	-1.12046	-0.113658	-0.313548	-2.1974	-1.2043	2.84146	1.95371	3.18244	1.26337
ENSMUSG00000063450	Syne2	289.704	114.953	574.409	274.829	5.28551	1079.67	24.2812	3.02215	88.1726	166.474	0.482767	1644.02	330.493	100.685	874.9	134.74	2.01304	441.515	51.7393	0.781997	313.532	2.84146	1.6825	-3.03089	-1.82518	1.25024	0.428524	1.47756	1.28516	-0.227317	-0.367166	-1.59122	-1.05668	-0.0378861	-0.100756	-3.37187	-2.98239	-0.416747	-0.383995	0.113658	0.117609	2.61414	1.03515	-1.74276	-0.583839
ENSMUSG00000024096	Ralbp1	24.9539	8.31995	57.5806	216.769	5.80072	898.207	26.3535	1.5738	95.482	64.0689	0.604307	946.696	35.5146	7.39062	121.205	109.02	25.6445	377.006	27.0813	1.2571	185.023	2.87935	1.68196	-2.61414	-1.6673	0.719837	0.206945	-0.909267	-0.763734	1.78065	1.39618	-0.757723	-0.47411	3.18244	1.91261	0.151545	0.00267294	2.15951	0.836335	-2.61414	-1.55863	1.97008	1.41333	-1.59122	-0.532531
ENSMUSG00000024691	Fam111a	4.23006	0.110758	12.4611	313.532	1.08611	1297.76	27.0813	0.170656	100.685	0	0.0266085	83.61	0	0	5.45276	0	0	8.56794	0.0266085	0	11.4413	3.63707	1.68173	-2.91723	-1.42051	-5.91024	-1.4306	0	0.0833469	0	0.394322	0	0.477645	6.06178	2.08803	2.68992	1.03054	-1.28813	0.012682	-7.84243	-2.46237	-4.28113	-1.48064	0	-0.584123
ENSMUSG00000059013	Sh2d3c	109.02	46.4805	222.564	377.006	65.8002	1826.22	73.1989	8.82252	260.716	1.1986	0.110758	189.973	4.36922	0.334915	24.9539	0	0.053925	77.2001	0	0.0266085	189.973	2.50048	1.68046	-1.47756	-0.987364	-4.20536	-1.33296	-1.74276	-0.713248	0.871381	0.174517	1.85642	0.433524	1.85642	1.41919	-0.378861	-0.365062	-3.52341	-1.12955	-5.91024	-3.56996	-1.66699	-1.19083	0	0.212769
ENSMUSG00000043635	Adamts3	124.457	30.1916	260.716	727.821	138.352	3341.74	157.905	5.80072	441.515	0	0.0266085	81.417	503.606	31.8736	1644.02	114.953	16.05	418.874	787.561	24.9539	4016.32	2.4626	1.67842	-1.40179	-1.10153	-7.16048	-2.14015	0.416747	0.230342	-1.70488	-1.15244	1.6291	0.922682	2.57626	1.83024	0.606178	0.43355	-5.98601	-1.61361	-0.871381	-0.603055	-0.303089	-0.184919	8.03186	2.32499
ENSMUSG00000060572	Mfap2	92.9813	37.4836	185.023	418.874	103.39	1644.02	85.8614	9.08389	260.716	0	0.0266085	83.61	142.06	22.366	397.39	79.2809	9.08389	321.901	0	0.0266085	30.1916	2.34894	1.67656	-1.70488	-1.26987	-6.47853	-1.85403	1.51545	1.25371	0.265203	0.136334	-5.34195	-2.42833	2.23528	1.72637	0	-0.125968	-5.83446	-1.53968	-1.59122	-1.11594	0.151545	0.120267	0	-0.100874
ENSMUSG00000032712	2810474O19Rik	216.769	103.39	418.874	638.14	134.74	2854.44	149.775	38.5076	465.378	118.038	0.4069	1297.76	517.033	185.023	1332.31	260.716	56.0623	898.207	20.036	1.44211	166.474	2.08374	1.6763	-1.28813	-1.01381	-0.606178	-0.46198	1.51545	1.47696	-0.189431	-0.148811	-3.44764	-2.23123	1.55333	1.41557	-0.303089	-0.29213	-0.227317	-0.268243	-0.265203	-0.188388	0.795609	0.628184	-2.27317	-0.76156
ENSMUSG00000032867	Fbxw8	11.7724	0.781997	37.4836	131.222	0.233783	544.968	7.84308	0.444335	39.5589	0	0.0266085	88.1726	21.1704	1.1986	71.2758	7.17314	0.300315	41.746	20.5958	0.300315	138.352	4.62211	1.67517	-3.71284	-1.42799	-4.12959	-0.944088	0.606178	0.30302	-0.795609	-0.450008	0.833495	0.273609	3.52341	1.57355	-0.757723	-0.400444	-2.53837	-0.441593	-3.03089	-1.4323	0.303089	0.124773	2.68992	0.563182
ENSMUSG00000035227	Spcs2	228.513	111.947	418.874	313.532	39.5589	1441.6	59.1393	5.28551	211.125	0	0.0266085	83.61	166.474	14.3499	418.874	253.933	53.1426	1051.66	22.366	2.01304	153.787	2.57626	1.67496	-1.70488	-1.19089	-6.09967	-1.68798	0.0378861	-0.0405351	1.3639	0.987613	-2.31105	-1.38795	0.568292	0.408165	-1.70488	-1.65356	-7.27414	-2.10951	-1.13658	-0.792233	2.08374	1.42895	3.22032	0.838869
ENSMUSG00000044252	Osbpl1a	56.0623	15.6081	142.06	22.366	1.03204	153.787	0	0.0266085	16.05	0	0.0266085	81.417	45.2498	1.50709	124.457	17.9385	0.73581	73.1989	77.2001	0.646995	490.527	3.67496	1.67382	-2.34894	-1.12894	-1.78065	-0.243879	0.303089	0.139444	-1.21236	-0.833437	1.43967	0.6953	-0.757723	-0.494211	-3.90227	-2.40756	-4.96308	-1.22414	0.719837	0.339082	2.68992	1.33117	4.96308	1.12657
ENSMUSG00000103551	AC161585.1	7.17314	1.44211	18.9597	24.2812	0.233783	124.457	0	0	6.16745	0	0.0266085	83.61	0	0.053925	36.4862	0	0.053925	51.7393	0	0.0266085	15.1777	4.69788	1.67367	-4.12959	-1.34667	0	-0.08327	0	0.268397	0	0.254724	-2.53837	-1.07044	2.1974	0.789722	-2.61414	-1.77399	-2.15951	-0.270854	-1.6291	-0.690084	3.18244	0.985833	0	-0.472138
ENSMUSG00000051331	Cacna1c	109.02	40.6381	222.564	559.495	114.953	2374.96	109.02	21.7603	367.209	77.2001	1.64229	1231.3	767.122	274.829	2374.96	67.5777	13.5645	234.62	222.564	27.8285	1168.25	2.23528	1.67262	-1.74276	-1.38222	-0.68195	-0.474957	2.61414	2.35244	-2.87935	-2.31444	-0.757723	-0.540022	2.1974	1.81026	0.113658	0.0706883	0.416747	0.00877529	0.530406	0.412461	-0.606178	-0.42046	0.719837	0.395904
ENSMUSG00000021918	Nek4	29.3831	2.26001	67.5777	170.931	0.201805	672.606	0	0	6.16745	0	0.110758	1199.36	0	0	5.28551	18.4424	0.170656	71.2758	0	0.0266085	22.366	4.16747	1.67192	-6.74373	-2.41604	1.93219	0.548891	-2.87935	-1.18162	3.63707	1.39119	0	-0.20649	2.87935	1.44247	-4.39479	-2.73477	2.87935	0.780095	-7.16048	-2.04188	3.78861	1.42103	-6.09967	-1.37324
ENSMUSG00000028107	Tars2	106.168	39.5589	228.513	145.867	11.4413	708.93	18.9597	0.170656	65.8002	0	0.0266085	88.1726	36.4862	0.979368	106.168	8.07838	0.604307	42.8834	37.4836	0.482767	274.829	3.14455	1.66866	-1.97008	-1.24296	-4.58422	-1.10886	0.909267	0.558373	-1.47756	-0.905668	1.70488	0.73884	0.49252	0.241487	-2.12162	-1.95063	-6.13755	-1.6173	-1.93219	-1.08496	-0.98504	-0.287628	4.43268	1.085
ENSMUSG00000050914	Ankrd37	1.78477	0.140314	7.39062	50.3724	3.35183	289.704	1.78477	0.140314	18.4424	11.1189	0.201805	289.704	4.0945	0.110758	24.2812	0	0	8.56794	0	0	9.08389	3.97804	1.66813	-4.01593	-1.95217	1.13658	0.26305	2.27317	1.2935	-1.02293	-0.560015	-1.13658	-0.721359	4.58422	1.93315	-0.113658	0.0490437	3.86439	1.18765	-3.63707	-1.57196	-0.265203	-0.526942	-4.65999	-1.4767
ENSMUSG00000004661	Arid3b	30.1916	1.2571	79.2809	90.5454	0.562725	441.515	1.78477	0.0819684	18.9597	0	0.0266085	83.61	79.2809	3.02215	253.933	0.266612	0.0266085	12.8193	0	0.0266085	430.046	5.53138	1.66776	-4.65999	-1.43328	-4.01593	-0.648285	1.3639	1.01145	-5.37983	-2.4965	1.13658	0.324456	1.93219	0.770347	-3.25821	-1.51918	-4.01593	-0.827309	-0.416747	-0.0475884	0	-0.34158	5.03886	0.82935
ENSMUSG00000066406	Akap13	16.05	1.85887	38.5076	109.02	2.62108	589.72	4.51209	0.053925	25.6445	0	0.0266085	83.61	106.168	5.45276	305.38	39.5589	4.0945	175.505	11.7724	0.4069	100.685	4.88731	1.66756	-3.94016	-1.48868	-2.76569	-0.800075	1.6291	0.819753	-0.303089	-0.112563	-1.55333	-0.867427	3.33398	1.19449	-1.21236	-0.760246	-2.7278	-0.520831	-0.530406	-0.14594	3.25821	1.65257	2.42471	0.570031
ENSMUSG00000029681	Bcl7b	95.482	46.4805	195.055	274.829	25.6445	1404.21	46.4805	4.9639	185.023	22.9877	0.562725	655.147	65.8002	16.05	211.125	95.482	16.9695	377.006	8.82252	0.69082	92.9813	2.68992	1.6675	-2.15951	-1.2734	-0.454634	-0.352091	0.416747	0.307619	0.909267	0.612953	-2.42471	-1.281	1.51545	1.07088	-1.02293	-0.861755	-0.265203	-0.301443	-1.89431	-1.20038	0.947153	0.590034	-2.31105	-0.668011
ENSMUSG00000056854	Pou3f4	15.1777	3.46763	40.6381	253.933	31.8736	1168.25	50.3724	0.4069	180.202	6.55396	0.140314	407.991	121.205	32.7483	339.314	60.7396	3.12917	253.933	0.0266085	0	12.1122	2.68992	1.66656	-1.74276	-1.16652	-1.25024	-0.663557	1.43967	1.19441	0.454634	0.175849	-5.98601	-3.01877	4.12959	2.36442	1.81853	1.1022	1.47756	0.268861	-1.25024	-0.805442	0.606178	0.314472	-4.39479	-1.24238
ENSMUSG00000040688	Tbl3	124.457	42.8834	260.716	387.064	14.7583	1778.86	17.9385	3.02215	79.2809	39.5589	0.878091	830.084	98.0492	25.6445	321.901	21.7603	3.23904	106.168	56.0623	4.51209	367.209	3.67496	1.66395	-3.44764	-1.62882	0	-0.107509	1.47756	1.1507	-1.59122	-1.15392	0.49252	0.182456	1.25024	0.586303	-2.65203	-2.04895	-0.49252	-0.393589	-1.43967	-0.653455	0.530406	0.291478	-0.151545	0.00795685
ENSMUSG00000055723	Rras2	4.0945	0.334915	12.1122	12.4611	0.233783	90.5454	0	0	6.16745	0	0.0266085	83.61	0	0	5.62445	41.746	1.2571	170.931	11.1189	0.334915	92.9813	3.63707	1.66378	-2.84146	-1.19852	0	0.0889786	-4.47056	-2.79227	3.29609	1.72767	0.0378861	-0.0617974	1.93219	0.879501	-1.74276	-1.22505	-1.28813	0.0103067	-3.52341	-1.56875	5.07674	2.27943	1.81853	0.456156
ENSMUSG00000021483	Cdk20	95.482	33.6463	189.973	114.953	0.444335	503.606	9.91045	0.979368	53.1426	0	0.0266085	83.61	9.91045	1.14161	41.746	0	0	8.56794	0	0	9.08389	3.75073	1.66306	-2.61414	-1.21691	-4.0917	-0.989414	3.22032	2.09808	-2.23528	-1.2698	-2.31105	-1.22428	0.340975	0.127376	-2.95512	-2.18465	-5.83446	-1.55909	-3.37187	-1.59253	-2.76569	-1.37658	0	-0.727205
ENSMUSG00000056770	Setd3	18.9597	5.62445	42.8834	185.023	14.3499	767.122	34.5682	0.370435	109.02	1.03204	0.110758	170.931	28.5956	2.62108	100.685	51.7393	6.55396	216.769	59.1393	5.62445	367.209	2.65203	1.66097	-1.85642	-1.16573	-3.40975	-0.919471	-1.02293	-0.76986	0.644064	0.393401	1.06081	0.542965	3.37187	2.10255	0.947153	0.477527	-1.51545	-0.271838	-2.61414	-1.59502	0.757723	0.538741	3.18244	0.875638
ENSMUSG00000026384	Ptpn4	92.9813	39.5589	211.125	465.378	71.2758	1732.73	79.2809	13.9521	282.169	73.1989	0.444335	997.801	42.8834	9.3522	134.74	170.931	29.3831	589.72	330.493	9.08389	1778.86	2.50048	1.65957	-1.81853	-1.21694	-0.606178	-0.407497	-2.08374	-1.54442	0.833495	0.601254	1.93219	0.858199	2.23528	1.6451	-0.151545	-0.145731	0.416747	0.0565119	-3.25821	-2.19641	1.02293	0.705472	1.3639	0.533523
ENSMUSG00000048222	Mfap1b	79.2809	37.4836	162.134	153.787	21.7603	874.9	31.0215	5.45276	124.457	0	0.0266085	85.8614	79.2809	16.5037	222.564	29.3831	4.9639	131.222	17.4476	0.300315	142.06	2.68992	1.65568	-1.70488	-1.08037	-5.34195	-1.41405	1.66699	1.21814	-0.757723	-0.5439	-1.25024	-0.740012	1.40179	0.979434	-0.909267	-0.8431	-5.68292	-1.44669	-1.32601	-0.853596	-0.265203	-0.139252	2.4626	0.56444
ENSMUSG00000021650	Ptcd2	47.7438	15.1777	106.168	24.2812	1.1986	142.06	0	0	8.07838	6.75496	0.110758	321.901	69.4025	1.64229	267.68	50.3724	0.140314	166.474	0	0	9.08389	3.90227	1.65459	-4.12959	-1.87526	1.43967	0.379636	1.28813	0.867222	0.416747	0.126225	-5.4556	-2.7114	-0.340975	-0.293603	-5.07674	-3.14419	-0.719837	-0.396036	1.0987	0.578651	5.30406	1.64528	-3.97804	-1.3
ENSMUSG00000038665	Dgki	15.1777	3.58651	35.5146	20.036	0.334915	131.222	0.334915	0.0266085	12.1122	0	0.0266085	81.417	9.3522	0.140314	34.5682	88.1726	0.170656	240.889	18.9597	0.370435	175.505	4.16747	1.65293	-3.22032	-1.32124	-1.6291	-0.208321	-2.15951	-0.961602	2.7278	0.947072	-0.265203	-0.149163	1.0987	0.468278	-3.06878	-1.65822	-2.95512	-0.567943	-1.55333	-0.680831	5.37983	1.48098	2.68992	0.596674
ENSMUSG00000089901	Gm8113	12.4611	0.233783	32.7483	95.482	0.201805	559.495	2.43581	0.110758	24.9539	0	0.0266085	83.61	15.6081	0.370435	64.0689	0	0.0266085	12.8193	0	0	8.82252	5.53138	1.65229	-4.39479	-1.18523	-4.16747	-0.769235	3.86439	1.74824	-2.76569	-1.06352	-2.80357	-1.309	3.48552	1.33576	-1.51545	-0.43114	-0.265203	-0.238224	-3.06878	-1.15513	-0.871381	-0.584747	0	-0.732451
ENSMUSG00000030064	Frmd4b	127.795	45.2498	253.933	808.543	127.795	3522	111.947	7.84308	453.29	898.207	36.4862	13444	114.953	29.3831	339.314	175.505	6.9613	787.561	157.905	18.9597	997.801	2.42471	1.65206	-2.68992	-1.84828	1.55333	0.768786	-0.416747	-0.28384	0.568292	0.347187	0.644064	0.365364	2.53837	2.003	0.0757723	-0.0835357	2.76569	1.40899	-2.57626	-1.83076	0.68195	0.451337	-2.00797	-0.904972
ENSMUSG00000021179	Nrde2	27.8285	3.58651	67.5777	9.91045	0.444335	73.1989	0	0	6.16745	0	0.0266085	83.61	49.0408	3.58651	149.775	77.2001	0.110758	267.68	0	0.053925	27.0813	3.18244	1.65027	-2.4626	-1.29132	0	0.158508	-0.340975	-0.000255789	1.40179	0.713463	-4.62211	-1.92537	-0.757723	-0.418554	-4.20536	-2.43716	-2.993	-0.751114	1.81853	0.905326	6.09967	2.00635	0	-0.238395
ENSMUSG00000036160	Surf6	37.4836	15.1777	81.417	92.9813	6.75496	517.033	9.91045	1.2571	53.1426	1.50709	0.110758	157.905	17.9385	0.69082	62.3824	31.0215	0.233783	111.947	5.45276	0.110758	60.7396	3.22032	1.64957	-2.50048	-1.32463	-2.42471	-0.614327	-0.378861	-0.0667021	1.51545	0.504743	-1.32601	-0.657167	1.59122	0.953717	-1.6291	-1.16021	-2.4626	-0.667841	-2.7278	-1.45428	1.47756	0.413366	0	-0.147103
ENSMUSG00000032562	Gnai2	50.3724	23.626	103.39	260.716	34.5682	1137.95	44.0511	2.62108	195.055	16.05	0.334915	787.561	348.369	103.39	997.801	39.5589	8.07838	157.905	27.0813	0.781997	260.716	2.4626	1.6493	-2.00797	-1.29597	-0.454634	-0.366147	3.18244	2.6354	-2.15951	-1.70827	-2.42471	-1.48418	2.53837	1.88994	0.0757723	-0.0916567	0.68195	0.00197878	0.189431	0.184158	0.0378861	0.10655	-0.98504	-0.219572
ENSMUSG00000067973	Gm6994	0	0	9.91045	46.4805	4.23006	282.169	5.28551	0.4069	33.6463	0	0.0266085	83.61	67.5777	10.4988	228.513	5.1226	0.334915	29.3831	92.9813	1.5738	490.527	3.40975	1.64799	-2.4626	-1.13573	-3.14455	-0.691789	1.28813	0.78484	-3.25821	-2.07185	1.66699	0.554855	4.12959	2.07798	0.644064	0.468743	0	0.239726	0.0757723	0.0434313	0.113658	0.0596352	4.96308	1.11057
ENSMUSG00000030738	Eif3c	289.704	145.867	574.409	747.213	83.61	3008.42	145.867	35.5146	453.29	95.482	0.522221	1137.95	282.169	95.482	767.122	407.991	114.953	1519.4	49.0408	0.928065	339.314	2.27317	1.64777	-1.55333	-1.17419	-0.98504	-0.589406	0.340975	0.321286	1.0987	0.975388	-1.93219	-1.44953	1.32601	1.04047	-0.833495	-0.873268	-0.947153	-0.615855	-1.21236	-0.883347	1.43967	1.16616	-0.871381	-0.389974
ENSMUSG00000032175	Tyk2	3.35183	0.140314	12.1122	13.9521	0.170656	92.9813	0	0	6.16745	0	0.0266085	83.61	9.08389	0.140314	34.5682	0	0.053925	45.2498	3.70855	0.140314	40.6381	3.78861	1.64589	-3.37187	-1.52046	0	0.0244483	0.530406	0.241654	0.303089	-0.0221242	-0.303089	-0.127753	2.12162	0.920176	-1.97008	-0.920574	0	0.102329	-0.871381	-0.372522	2.84146	1.01356	0	0.120723
ENSMUSG00000034303	Ccdc15	6.55396	1.14161	17.9385	18.4424	1.78477	118.038	0.482767	0.0266085	13.5645	0	0.0266085	83.61	0	0.0266085	10.8048	1.37881	0.053925	18.9597	37.4836	1.1986	211.125	3.67496	1.64439	-2.80357	-1.3537	-1.81853	-0.253046	-2.68992	-1.40179	-2.04585	-0.95873	4.28113	2.18631	1.93219	1.01081	-1.85642	-0.860197	-1.93219	-0.17325	-3.52341	-1.58223	0	0.18444	3.86439	1.03491
ENSMUSG00000020463	Smek2	200.272	92.9813	348.369	313.532	13.5645	1441.6	47.7438	3.23904	166.474	0	0.0266085	85.8614	267.68	60.7396	808.543	240.889	57.5806	1137.95	240.889	38.5076	1404.21	3.06878	1.64362	-2.27317	-1.12265	-5.83446	-1.62776	-0.113658	-0.0982851	0.303089	0.168371	0.0378861	0.0107119	0.947153	0.535164	-1.78065	-1.6739	-7.04682	-1.98954	-0.568292	-0.274022	2.42471	1.55305	6.70585	1.97259
ENSMUSG00000071796	6820431F20Rik	121.205	59.1393	240.889	211.125	36.4862	1231.3	29.3831	4.9639	127.795	45.2498	1.37881	787.561	92.9813	27.8285	289.704	51.7393	9.91045	205.627	69.4025	8.31995	503.606	2.53837	1.6429	-2.00797	-1.3034	0.568292	0.110214	0.68195	0.539418	-0.68195	-0.521455	0.303089	0.163115	0.909267	0.658057	-1.6291	-1.41487	-0.189431	-0.227592	-1.17447	-0.788551	0.49252	0.319262	-0.151545	0.0160532
ENSMUSG00000059890	Ube4a	103.39	40.6381	200.272	387.064	17.9385	1644.02	59.1393	8.31995	185.023	3.96246	0.201805	282.169	170.931	54.5833	477.788	85.8614	18.4424	313.532	54.5833	3.12917	357.665	2.7278	1.64239	-1.89431	-1.07603	-2.993	-1.09477	1.06081	0.934432	-0.265203	-0.2276	-1.02293	-0.756507	1.97008	1.28724	-0.644064	-0.589991	-2.50048	-0.958666	-1.21236	-0.754886	0.719837	0.528018	1.89431	0.57907
ENSMUSG00000062908	Acadm	28.5956	7.39062	67.5777	36.4862	0.233783	205.627	0	0.0266085	19.4908	0	0.0266085	88.1726	20.036	0.69082	62.3824	32.7483	1.50709	149.775	3.35183	0.110758	40.6381	4.0917	1.64206	-3.40975	-1.35454	-2.7278	-0.463912	0	0.0037855	1.47756	0.817251	-2.12162	-0.976259	0.833495	0.381136	-3.06878	-1.81246	-3.97804	-0.865573	-1.32601	-0.620479	3.25821	1.54783	0	-0.0160061
ENSMUSG00000041837	Pdcd7	39.5589	5.80072	88.1726	42.8834	0.522221	222.564	0	0	8.07838	0	0.0266085	81.417	62.3824	1.2571	234.62	32.7483	0.829413	121.205	166.474	1.71259	1079.67	5.34195	1.64112	-4.69788	-1.44182	0	-0.227473	-0.227317	-0.133287	-1.17447	-0.730255	2.61414	0.968829	0.795609	0.215152	-4.62211	-2.61146	-4.12959	-0.976899	0.189431	0.207929	4.62211	2.42493	6.44064	1.45707
ENSMUSG00000062822	4833420G17Rik	465.378	247.325	898.207	1231.3	228.513	5504.48	282.169	92.9813	852.198	10.4988	0.233783	407.991	638.14	240.889	1644.02	559.495	175.505	2138.05	589.72	79.2809	3088.5	2.12162	1.63928	-1.21236	-0.913185	-3.37187	-1.62692	0.113658	0.0795734	-0.151545	-0.13474	0.227317	0.0713379	1.17447	1.04491	-0.644064	-0.680613	-3.14455	-1.58368	-0.795609	-0.640156	0.871381	0.734291	3.75073	1.54997
ENSMUSG00000020755	Sap30bp	134.74	59.1393	289.704	282.169	14.3499	1137.95	36.4862	3.58651	121.205	0	0.0266085	81.417	77.2001	11.7724	222.564	50.3724	3.70855	180.202	3.35183	0.140314	49.0408	3.03089	1.63872	-2.12162	-1.26925	-5.60715	-1.5204	1.13658	0.828793	0.0757723	0.0401062	-3.94016	-1.69768	0.98504	0.560754	-1.74276	-1.54854	-6.32698	-1.76625	-1.81853	-1.04605	0.568292	0.367735	0	0.00171625
ENSMUSG00000041235	Chd7	95.482	42.8834	200.272	260.716	47.7438	1137.95	51.7393	7.84308	166.474	195.055	5.80072	2569.72	690.53	247.325	1874.84	247.325	54.5833	946.696	0.604307	0.053925	20.036	2.31105	1.63469	-2.38683	-1.72361	1.32601	0.591723	2.42471	2.20965	-0.568292	-0.460772	-7.9182	-4.10156	1.6291	1.29192	-0.98504	-0.897034	1.43967	0.662503	1.13658	0.851147	2.31105	1.5929	-6.47853	-2.28885
ENSMUSG00000044150	A830080D01Rik	49.0408	17.4476	118.038	81.417	5.62445	377.006	9.91045	0.201805	47.7438	9.62766	0.140314	387.064	149.775	11.1189	407.991	153.787	28.5956	708.93	14.3499	0.781997	142.06	3.18244	1.63446	-2.57626	-1.49778	0.340975	-0.0651349	0.303089	0.158008	0.719837	0.530455	-2.1974	-1.27816	0.909267	0.503707	-2.04585	-1.56867	-0.416747	-0.371646	0.530406	0.320594	3.78861	2.22723	-0.227317	-0.0264504
ENSMUSG00000022538	Lsg1	138.352	54.5833	305.38	407.991	23.626	2138.05	51.7393	4.65876	175.505	85.8614	1.2571	1404.21	98.0492	7.39062	313.532	7.17314	0.646995	44.0511	111.947	3.23904	690.53	2.7278	1.63444	-2.50048	-1.45344	0.189431	-7.36261e-06	1.3639	0.723385	-3.06878	-1.66783	1.3639	0.659704	1.59122	1.0591	-1.13658	-1.0562	0.227317	0.000882062	-1.97008	-1.24315	-2.50048	-1.35573	-0.151545	-0.0448567
ENSMUSG00000029130	Rnf32	37.4836	5.1226	88.1726	85.8614	0.300315	407.991	10.4988	0.370435	46.4805	0	0.0266085	83.61	9.62766	0.69082	38.5076	59.1393	2.81635	234.62	26.3535	0.370435	205.627	3.44764	1.6337	-2.42471	-1.15312	-4.05382	-0.900396	-2.15951	-1.16031	2.61414	1.30225	0.113658	-0.0686707	1.55333	0.874434	-1.55333	-1.02331	-3.97804	-0.985771	-3.14455	-1.5676	2.80357	1.32404	3.06878	0.669255
ENSMUSG00000020290	Xpo1	1601.38	898.207	2854.44	1924.75	407.991	8379.56	430.046	109.02	1367.79	185.023	1.5738	2194.96	787.561	267.68	2138.05	708.93	185.023	2438.18	357.665	41.746	1732.73	2.00797	1.63325	-1.28813	-1.0078	-1.40179	-0.873268	0.416747	0.426286	0.265203	0.193329	-0.909267	-0.699582	0	0.00557752	-1.81853	-1.94605	-2.34894	-1.50604	-1.06081	-0.848369	0.68195	0.528036	0.378861	0.233342
ENSMUSG00000090019	Gimap1	2.09321	0.4069	8.31995	18.4424	1.14161	166.474	1.5738	0.170656	14.3499	0	0.0266085	90.5454	3.23904	0.0819684	21.1704	4.80933	0.522221	34.5682	21.1704	1.5738	170.931	3.5613	1.63084	-2.31105	-1.08017	-1.51545	-0.177021	-1.21236	-0.741035	-0.49252	-0.269344	2.42471	1.24097	3.33398	1.61966	-0.113658	0.00799858	-0.757723	0.230013	-2.65203	-1.17684	1.02293	0.545518	3.03089	0.758482
ENSMUSG00000039838	Slc45a1	25.6445	7.84308	64.0689	77.2001	0.370435	330.493	7.84308	0.604307	40.6381	0	0.0266085	81.417	13.5645	0.0819684	44.0511	4.36922	0.140314	27.8285	1.03204	0.0819684	30.1916	3.18244	1.62796	-2.50048	-1.18544	-3.63707	-0.86083	1.40179	0.507463	-0.568292	-0.258435	-1.59122	-0.57324	1.59122	0.945581	-1.40179	-1.02626	-4.0917	-0.898172	-2.68992	-1.44532	-0.719837	-0.338781	0	-0.0868632
ENSMUSG00000035354	Uvrag	22.366	5.45276	51.7393	67.5777	0.233783	289.704	1.31716	0.110758	17.4476	0	0.0266085	83.61	7.84308	0.522221	36.4862	17.4476	1.78477	69.4025	0	0	13.5645	4.96308	1.62452	-4.05382	-1.33022	-2.04585	-0.560314	-0.151545	-0.0850666	1.85642	1.13037	-3.25821	-1.57682	1.74276	0.698215	-3.10666	-1.73693	-3.78861	-0.809784	-2.91723	-1.10275	2.7278	1.3549	0	-0.556321
ENSMUSG00000104392	WI1-1981I9.2	51.7393	14.3499	111.947	367.209	5.1226	1732.73	35.5146	5.98168	127.795	12.8193	0.370435	418.874	11.1189	1.44211	45.2498	5.1226	0.444335	31.0215	28.5956	2.09321	260.716	3.48552	1.62435	-2.42471	-1.10463	-1.13658	-0.544498	-0.113658	-0.0679586	-1.3639	-0.853818	2.1974	1.13646	2.91723	1.44701	-0.265203	-0.213891	-0.0378861	-0.16839	-4.84943	-2.07387	-2.65203	-1.54334	0.0378861	0.0788723
ENSMUSG00000072915	Gm12258	4.23006	0.053925	11.4413	0	0.0819684	348.369	0	0	6.16745	0	0.0266085	83.61	3.46763	0.140314	20.5958	6.35817	0.0819684	37.4836	75.1732	1.44211	453.29	5.75869	1.62395	-4.77365	-1.21481	0	-0.222789	-2.57626	-1.30812	-1.66699	-0.909973	4.20536	1.52041	4.12959	1.17787	-1.93219	-0.802915	0	0.148963	-3.94016	-1.09052	0	0.907869	5.07674	1.16593
ENSMUSG00000054469	Lclat1	49.0408	9.62766	118.038	145.867	2.26001	808.543	15.6081	0.781997	64.0689	7.84308	0.233783	321.901	0.0819684	0.0266085	8.31995	42.8834	0.69082	180.202	71.2758	0.482767	490.527	3.33398	1.62167	-2.57626	-1.31505	-0.719837	-0.359942	-5.07674	-2.54124	1.21236	0.616839	2.38683	0.955336	1.74276	0.950911	-1.43967	-0.966854	-0.644064	-0.345982	-6.66796	-2.4529	1.32601	0.592762	1.55333	0.491516
ENSMUSG00000020212	Mdm1	65.8002	21.7603	138.352	106.168	0.522221	503.606	0	0.0266085	29.3831	0	0.0266085	85.8614	8.31995	0.878091	40.6381	36.4862	0.370435	138.352	17.9385	0.4069	131.222	3.94016	1.61885	-3.18244	-1.35736	-3.5613	-0.796623	-1.40179	-0.815922	1.6291	0.800731	0.606178	0.123666	0.68195	0.267585	-2.95512	-2.26426	-5.22829	-1.32227	-3.22032	-1.35378	2.4626	1.12879	2.84146	0.599221
ENSMUSG00000051022	Hs3st1	34.5682	6.35817	71.2758	127.795	0.979368	503.606	0.053925	0.053925	37.4836	0	0.0266085	81.417	0	0.0266085	16.05	57.5806	0.300315	211.125	0	0.0266085	20.5958	4.58422	1.61814	-3.22032	-1.4305	-3.97804	-0.855122	-3.71284	-1.758	4.88731	2.51493	-4.16747	-1.73507	2.34894	1.0126	-1.55333	-1.18222	-4.20536	-0.964972	-5.56926	-1.753	2.80357	1.60709	0	-0.374016
ENSMUSG00000030347	D6Wsu163e	24.9539	3.35183	59.1393	195.055	3.96246	830.084	26.3535	0.170656	100.685	0	0.0266085	81.417	3.58651	0.266612	21.1704	1.5738	0.0819684	21.1704	0	0	9.08389	3.14455	1.61798	-2.31105	-1.23617	-5.00097	-1.33435	1.13658	0.758071	0.151545	0.265964	-1.40179	-0.899117	3.22032	1.66458	0.227317	0.0744397	-3.86439	-0.793979	-5.72081	-2.09476	-2.95512	-1.20117	0	-0.727013
ENSMUSG00000009291	Pttg1ip	27.8285	5.28551	65.8002	77.2001	0.140314	357.665	0	0.0266085	8.56794	0	0.0266085	83.61	65.8002	4.36922	195.055	98.0492	1.64229	387.064	0	0	9.08389	5.79658	1.61699	-5.03886	-1.4325	-0.113658	-0.374457	-0.151545	0.0178063	1.3639	0.683411	-5.64503	-2.67185	1.66699	0.602532	-4.24325	-2.05574	-3.97804	-0.797875	-0.416747	-0.0787991	6.13755	2.09398	0	-0.727205
ENSMUSG00000046897	Zfp740	60.7396	13.9521	162.134	357.665	28.5956	1519.4	26.3535	2.52723	98.0492	77.2001	0.646995	874.9	83.61	16.5037	274.829	13.5645	1.64229	62.3824	134.74	0.334915	1168.25	2.993	1.61667	-2.993	-1.73124	0.454634	0.0272844	0.568292	0.433176	-2.65203	-1.73282	2.34894	0.874821	2.12162	1.25923	-1.17447	-0.843969	1.02293	0.260283	-1.81853	-1.04595	-0.833495	-0.456087	0.719837	0.277114
ENSMUSG00000054598	9130230L23Rik	16.5037	6.16745	39.5589	71.2758	6.55396	465.378	6.16745	0.4069	38.5076	17.9385	0.370435	655.147	31.0215	5.62445	121.205	5.28551	0.482767	34.5682	16.9695	1.64229	149.775	3.29609	1.61554	-2.87935	-1.48466	1.74276	0.413493	1.74276	1.12787	-1.89431	-1.15351	0.644064	0.33066	2.4626	1.41374	-0.98504	-0.655145	2.12162	0.525513	-1.43967	-0.741264	-0.189431	-0.0869115	-1.25024	-0.290003
ENSMUSG00000087413	Gm11266	14.7583	0.300315	53.1426	22.366	0.233783	149.775	0.73581	0.0266085	10.4988	0	0.0266085	83.61	5.45276	0.334915	28.5956	175.505	0.781997	574.409	0	0	8.82252	4.0917	1.61372	-3.18244	-1.21636	-1.85642	-0.263083	-3.75073	-1.68357	5.4556	2.01698	-5.83446	-2.48024	0.947153	0.408889	-3.22032	-1.44465	-3.33398	-0.583808	-2.27317	-0.930033	6.32698	2.14347	0	-0.732451
ENSMUSG00000032316	Clk3	67.5777	24.9539	127.795	138.352	9.62766	727.821	29.3831	1.93494	111.947	0	0.0266085	83.61	49.0408	2.71743	149.775	27.8285	3.96246	118.038	21.7603	0.233783	131.222	2.80357	1.6133	-2.04585	-1.2044	-4.9252	-1.29077	1.0987	0.607677	-0.340975	-0.180207	-0.757723	-0.465918	1.55333	1.04263	-1.0987	-0.975323	-5.4556	-1.36418	-1.74276	-1.09114	0.227317	0.168298	2.84146	0.655799
ENSMUSG00000026235	Epha4	170.931	60.7396	339.314	297.439	2.9179	1441.6	49.0408	0.979368	175.505	1.44211	0.110758	247.325	118.038	8.56794	357.665	240.889	20.036	874.9	289.704	21.7603	1519.4	2.76569	1.61203	-2.4626	-1.2198	-2.76569	-0.963386	-0.757723	-0.594642	0.644064	0.276878	1.21236	0.754758	1.06081	0.739943	-1.47756	-1.2863	-3.14455	-1.17281	-1.3639	-0.885173	2.08374	1.11308	4.28113	1.40993
ENSMUSG00000022634	Yaf2	20.5958	4.80933	57.5806	62.3824	0.928065	441.515	4.0945	0.300315	30.1916	16.9695	0.140314	387.064	222.564	53.1426	574.409	27.0813	4.51209	124.457	0.233783	0.0266085	16.9695	3.48552	1.6113	-3.29609	-1.41156	0.49252	-0.00181636	3.86439	2.82843	-2.04585	-1.43849	-6.36487	-3.19913	2.04585	1.10497	-1.66699	-0.967735	1.02293	0.150323	1.21236	0.855949	2.1974	1.10179	-4.16747	-1.15337
ENSMUSG00000000738	Spg7	18.9597	1.64229	53.1426	216.769	5.98168	922.133	27.8285	4.23006	103.39	1.37881	0.110758	205.627	170.931	17.4476	559.495	22.366	0.928065	88.1726	15.1777	1.03204	131.222	3.14455	1.61045	-2.38683	-1.35091	-2.95512	-0.894268	3.06878	1.86392	-2.23528	-1.63653	-1.97008	-1.08251	3.78861	1.94301	0.909267	0.649178	-0.606178	-0.027837	-0.378861	-0.199544	-0.265203	-0.190737	1.02293	0.225284
ENSMUSG00000042993	Ifnk	0	0	7.84308	18.4424	0.233783	118.038	0	0	6.16745	0	0.0266085	81.417	0	0.0266085	35.5146	9.08389	0.110758	51.7393	0	0.0266085	79.2809	4.0917	1.60979	-3.5613	-1.31676	0	0.0451506	0	-0.295324	0.719837	0.441277	0.98504	0.210825	3.06878	1.21264	0	-0.43127	0	0.405972	-1.13658	-0.520124	3.40975	1.65622	0	0.271708
ENSMUSG00000032537	Ephb1	5.98168	0.266612	16.9695	31.8736	0.201805	175.505	0	0	6.16745	0.110758	0.053925	157.905	27.0813	1.03204	98.0492	13.9521	0.646995	73.1989	0.829413	0.0819684	26.3535	4.84943	1.6094	-4.20536	-1.34324	0	0.21727	1.78065	0.989135	-0.378861	-0.177317	-2.76569	-1.15684	2.87935	0.984692	-2.1974	-1.19791	-0.227317	0.206267	-0.454634	-0.0654539	3.18244	1.6466	0.0378861	-0.32907
ENSMUSG00000069208	Zfp825	18.4424	5.62445	42.8834	124.457	6.75496	898.207	16.5037	1.37881	73.1989	0	0.0266085	83.61	35.5146	3.96246	127.795	2.62108	0.0819684	21.7603	0	0	9.3522	3.59918	1.60834	-2.68992	-1.22108	-4.47056	-1.18334	4.54634	2.2131	-2.80357	-1.34498	-4.05382	-2.09207	2.993	1.42663	-0.303089	-0.22369	-3.78861	-0.772811	-2.00797	-0.932224	-2.27317	-1.12447	0	-0.712602
ENSMUSG00000033326	Kdm4a	40.6381	16.9695	83.61	57.5806	7.84308	330.493	1.64229	0.110758	17.4476	0	0.110758	605.438	65.8002	19.4908	185.023	13.9521	0.053925	49.0408	9.3522	0.73581	114.953	2.91723	1.6061	-4.39479	-2.35321	2.34894	0.588518	2.53837	1.88836	-1.89431	-1.42176	-1.66699	-0.778758	0.909267	0.573822	-3.94016	-2.48005	1.21236	0.227879	-0.0378861	0.0040267	2.38683	0.753929	-2.50048	-0.552719
ENSMUSG00000038187	Btbd10	111.947	45.2498	240.889	124.457	11.4413	605.438	16.05	1.5738	67.5777	11.1189	0.233783	490.527	53.1426	9.62766	170.931	103.39	10.4988	477.788	397.39	56.0623	2503.09	2.91723	1.60596	-2.31105	-1.38017	0.265203	-0.0828302	-1.40179	-1.08799	-0.227317	-0.198912	2.38683	1.59839	0.340975	0.158814	-2.50048	-1.96438	-0.947153	-0.595294	-1.13658	-0.632993	2.34894	1.36381	2.993	1.2667
ENSMUSG00000027455	Nsfl1c	211.125	106.168	397.39	544.968	134.74	2503.09	131.222	24.9539	477.788	109.02	0.979368	1559.85	134.74	45.2498	377.006	118.038	18.4424	397.39	33.6463	4.51209	228.513	2.08374	1.6034	-1.55333	-1.13298	-0.454634	-0.351103	0.68195	0.651464	0.378861	0.26652	-1.55333	-0.999246	1.32601	1.19437	-0.644064	-0.609633	-0.189431	-0.236081	-1.85642	-1.46112	0	-0.00654355	-2.00797	-0.681731
ENSMUSG00000063894	Zkscan8	29.3831	1.44211	60.7396	0	0.053925	530.817	0	0	6.16745	0	0.0266085	83.61	44.0511	0.482767	142.06	0	0	8.56794	13.5645	0.266612	114.953	6.47853	1.60255	-5.79658	-1.20814	0	-0.385056	2.84146	1.44636	-4.35691	-2.17438	-0.265203	-0.108879	2.23528	0.888609	-4.31902	-2.08683	-2.4626	-0.713878	-1.3639	-0.586841	0	0.133047	2.34894	0.545408
ENSMUSG00000027239	Mdk	81.417	33.6463	162.134	71.2758	6.16745	418.874	13.9521	0.604307	60.7396	0	0.0266085	81.417	20.5958	1.71259	79.2809	24.9539	2.26001	145.867	17.9385	0.201805	145.867	2.993	1.60255	-1.81853	-0.952153	-3.71284	-0.871896	-0.113658	-0.118509	0.530406	0.30606	0.340975	0.0449152	0.113658	0.00821437	-2.57626	-2.12772	-5.75869	-1.51443	-2.00797	-1.09963	1.25024	0.681183	3.03089	0.647124
ENSMUSG00000022617	Chkb	85.8614	40.6381	175.505	517.033	124.457	2313.38	138.352	35.5146	465.378	18.9597	0.334915	574.409	109.02	21.7603	321.901	109.02	24.2812	418.874	260.716	24.9539	1778.86	2.12162	1.60067	-0.947153	-0.730649	-1.85642	-0.990277	-0.568292	-0.47692	-0.265203	-0.208316	1.59122	0.87334	2.68992	2.28384	0.947153	0.917341	-0.303089	-0.339628	-2.31105	-1.70961	-0.454634	-0.331094	2.27317	0.937187
ENSMUSG00000017386	Traf4	19.4908	3.46763	40.6381	49.0408	0.233783	211.125	2.52723	0.170656	22.366	0	0.0266085	83.61	64.0689	7.84308	189.973	0	0.053925	33.6463	0	0	9.08389	4.0917	1.6001	-3.25821	-1.21305	-2.65203	-0.522169	4.43268	2.43707	-2.31105	-1.3729	-4.54634	-2.50343	1.78065	0.933096	-1.97008	-1.17376	-3.22032	-0.615106	0.416747	0.316695	0.795609	0.227084	0	-0.727205
ENSMUSG00000031349	Nsdhl	49.0408	13.5645	111.947	138.352	0.201805	655.147	14.7583	1.44211	56.0623	0	0.0266085	81.417	42.8834	0.482767	145.867	22.366	1.14161	92.9813	0	0	9.08389	3.44764	1.60008	-2.57626	-1.09069	-4.28113	-1.06944	1.97008	0.8956	-0.49252	-0.132745	-4.9252	-2.41111	1.40179	0.784644	-1.78065	-1.43092	-5.03886	-1.26889	-1.47756	-0.840715	0.719837	0.37689	0	-0.727013
ENSMUSG00000014426	Map3k4	21.1704	5.62445	50.3724	149.775	1.31716	672.606	12.8193	0.878091	54.5833	1.93494	0.110758	240.889	121.205	14.7583	348.369	16.05	0.562725	64.0689	430.046	26.3535	2708.34	3.94016	1.59965	-3.22032	-1.28397	-2.27317	-0.657662	-0.303089	-0.137378	-3.33398	-2.19185	2.95512	1.40877	3.22032	1.39013	-0.530406	-0.430299	-0.98504	-0.217185	-0.757723	-0.296461	0.454634	0.279659	5.15251	1.59449
ENSMUSG00000040972	Igsf21	3.23904	0.300315	10.2008	69.4025	0.928065	339.314	2.62108	0.266612	22.366	0	0.0266085	81.417	124.457	23.626	339.314	11.4413	1.1986	54.5833	5.28551	0.444335	60.7396	4.47056	1.59925	-3.52341	-1.46869	-3.03089	-0.630172	3.52341	2.37987	-2.65203	-1.69398	-3.06878	-1.57434	4.39479	1.65809	0.151545	0.158679	-1.06081	0.150549	0.606178	0.484639	1.6291	0.816717	1.28813	0.302067
ENSMUSG00000040771	Oard1	40.6381	10.8048	88.1726	247.325	34.5682	971.913	50.3724	3.83383	180.202	0	0.0266085	81.417	38.5076	0.140314	153.787	18.4424	0.482767	79.2809	22.366	0.140314	153.787	2.53837	1.59916	-1.47756	-0.951129	-5.87235	-1.58455	1.32601	0.656827	-1.13658	-0.692958	0.340975	-0.00766122	2.57626	1.74159	0.719837	0.473489	-4.47056	-1.06676	-2.31105	-1.43554	-1.85642	-1.09472	3.33398	0.652692
ENSMUSG00000026496	Parp1	166.474	67.5777	348.369	517.033	28.5956	2503.09	92.9813	7.39062	297.439	60.7396	1.14161	1264.09	260.716	60.7396	787.561	145.867	14.7583	621.575	6.35817	0.482767	73.1989	2.50048	1.59847	-1.74276	-1.15656	-0.606178	-0.383573	1.6291	1.25096	-0.340975	-0.242013	-4.39479	-2.36257	1.74276	1.22769	-0.568292	-0.665839	-0.227317	-0.268358	-1.02293	-0.669113	0.303089	0.209365	-3.63707	-1.15883
ENSMUSG00000027465	Tbc1d20	4.23006	0.69082	12.1122	92.9813	0.053925	477.788	0	0	6.16745	0	0.0266085	81.417	0.69082	0.053925	9.62766	41.746	0.562725	166.474	9.08389	0.266612	83.61	6.47853	1.59793	-5.91024	-1.26907	-4.16747	-0.586839	-3.86439	-2.04334	3.33398	1.50284	0.113658	0.0602656	4.54634	1.14374	-2.00797	-1.34708	-1.51545	-0.0378962	-5.91024	-1.36613	5.15251	2.20044	1.85642	0.46321
ENSMUSG00000045327	6330549D23Rik	0	0	1.50709	59.1393	1.08611	274.829	0.69082	0.0266085	13.5645	34.5682	0.140314	453.29	0	0	7.17314	3.12917	0.110758	24.2812	0.0266085	0	12.8193	3.03089	1.59768	-4.65999	-1.93155	1.70488	0.418073	-0.0378861	-0.522739	1.93219	1.21603	-0.644064	-0.378723	5.72081	2.69559	0	0.987372	5.64503	1.79681	-5.1904	-2.34668	1.0987	0.559991	-4.84943	-1.27439
ENSMUSG00000079144	A130010J15Rik	22.366	5.28551	50.3724	90.5454	12.4611	477.788	13.5645	1.93494	73.1989	13.5645	0.334915	441.515	18.4424	3.58651	77.2001	51.7393	3.02215	228.513	9.62766	0.646995	114.953	2.84146	1.59695	-2.15951	-1.21615	-0.113658	-0.1601	-0.568292	-0.307126	1.43967	0.758066	-1.06081	-0.517902	2.38683	1.50408	-0.49252	-0.325204	0.757723	0.124576	-2.34894	-1.34828	1.55333	0.762521	-0.947153	-0.247546
ENSMUSG00000092274	Neat1	39.5589	16.5037	85.8614	655.147	73.1989	3255.1	59.1393	14.3499	222.564	559.495	27.8285	7744.66	27.8285	5.45276	103.39	69.4025	10.2008	274.829	65.8002	7.17314	517.033	2.57626	1.59461	-3.14455	-2.03573	1.32601	0.650238	-1.0987	-0.766083	0.871381	0.588949	1.06081	0.60795	3.86439	2.52869	0.719837	0.593926	3.86439	1.98568	-4.12959	-2.43583	0.151545	0.0574793	-2.61414	-1.1428
ENSMUSG00000002748	Baz1b	142.06	57.5806	267.68	367.209	53.1426	1601.38	83.61	11.7724	282.169	1.37881	0.110758	162.134	131.222	33.6463	397.39	121.205	14.7583	418.874	157.905	15.6081	922.133	2.4626	1.59428	-1.47756	-0.911711	-4.54634	-1.38571	0	0.0101547	-0.113658	-0.100594	0.719837	0.398661	1.47756	1.07296	-0.568292	-0.559584	-4.35691	-1.36314	-1.40179	-0.93384	0.606178	0.415734	4.50845	1.35817
ENSMUSG00000028822	Tmem50a	195.055	100.685	367.209	655.147	124.457	2854.44	153.787	37.4836	517.033	50.3724	0.646995	1024.38	289.704	90.5454	787.561	321.901	56.0623	1332.31	134.74	9.91045	767.122	2.1974	1.59303	-1.47756	-1.13025	-1.3639	-0.793351	0.113658	0.124131	0.68195	0.449013	-0.719837	-0.568297	1.78065	1.49374	-0.151545	-0.180891	-0.644064	-0.466821	-1.25024	-0.92778	1.13658	0.743617	0.530406	0.284142
ENSMUSG00000026565	Pou2f1	142.06	65.8002	289.704	655.147	111.947	2569.72	56.0623	9.08389	189.973	430.046	2.9179	4123.22	118.038	24.2812	330.493	127.795	38.5076	465.378	162.134	17.4476	1051.66	2.42471	1.59208	-3.10666	-2.18472	1.21236	0.63831	-0.151545	-0.140813	0.189431	0.165091	0.606178	0.34747	1.97008	1.44267	-1.17447	-1.12494	1.66699	0.941055	-2.1974	-1.47306	1.17447	0.911884	-1.40179	-0.653628
ENSMUSG00000037771	Slc32a1	4.51209	0.829413	13.187	35.5146	0.562725	205.627	0	0.0266085	13.187	2.9179	0.140314	267.68	12.4611	1.03204	51.7393	27.0813	2.17551	124.457	9.08389	0.69082	83.61	4.31902	1.59152	-3.59918	-1.34218	0.757723	0.230953	-0.68195	-0.438175	1.13658	0.689016	-0.416747	-0.2176	3.29609	1.32946	-1.02293	-0.547408	1.89431	0.538402	-1.97008	-0.804759	3.33398	1.69275	0	-0.0555306
ENSMUSG00000018572	Phf23	22.366	4.9639	50.3724	23.626	1.03204	145.867	2.52723	0.140314	24.2812	0	0.0266085	81.417	4.9639	0.4069	31.8736	0	0	9.3522	0.0819684	0.053925	42.8834	3.22032	1.59104	-2.15951	-0.982705	-2.23528	-0.415256	1.17447	0.633341	-1.59122	-0.9856	0.606178	0.398191	0.454634	0.255416	-2.53837	-1.43388	-3.8265	-0.811513	-2.34894	-1.1669	-1.06081	-0.703669	0	0.0601343
ENSMUSG00000048915	Efna5	240.889	90.5454	517.033	134.74	0.170656	559.495	0	0.0266085	33.6463	0	0.0266085	81.417	69.4025	0.201805	267.68	0	0.053925	124.457	0	0	9.08389	4.9252	1.58919	-3.63707	-1.49152	-3.14455	-0.832963	1.93219	1.22776	-0.0757723	-0.242859	-5.22829	-2.0142	-0.757723	-0.708463	-4.96308	-3.80343	-7.42568	-2.16702	-0.833495	-0.351491	2.42471	0.855788	0	-0.73127
ENSMUSG00000002688	Prkd1	11.7724	0.73581	34.5682	65.8002	0.0819684	305.38	0	0	6.16745	0	0.0266085	83.61	4.65876	0.140314	22.366	56.0623	1.64229	216.769	0.334915	0.110758	189.973	5.91024	1.58828	-5.37983	-1.29297	-3.59918	-0.385822	-3.10666	-1.59169	2.61414	1.35495	0.68195	0.0152986	2.68992	1.00638	-3.40975	-1.40994	-1.28813	-0.314279	-4.0917	-1.15071	5.53138	2.56996	3.40975	0.555766
ENSMUSG00000096401	Gm21811	22.366	8.31995	51.7393	47.7438	5.98168	321.901	4.65876	0.334915	35.5146	2.09321	0.110758	234.62	31.0215	6.9613	121.205	8.31995	0.979368	49.0408	6.35817	0.646995	59.1393	3.22032	1.58774	-2.27317	-1.10357	0.151545	-0.00561465	1.89431	1.29367	-0.947153	-0.608698	-1.17447	-0.600595	1.55333	0.903379	-1.47756	-0.998184	-0.151545	-0.140061	-0.947153	-0.490114	0.49252	0.253905	-0.606178	-0.258129
ENSMUSG00000041096	Tspyl2	54.5833	23.626	131.222	330.493	2.34675	1367.79	44.0511	3.35183	138.352	0.110758	0.053925	118.038	185.023	26.3535	621.575	7.39062	0.233783	41.746	13.9521	1.14161	134.74	3.06878	1.58552	-2.12162	-1.20446	-5.22829	-1.331	4.20536	2.68722	-4.12959	-2.58776	-2.42471	-1.22891	2.61414	1.51447	-0.113658	-0.207659	-5.00097	-1.03056	-0.833495	-0.449819	-2.80357	-1.41083	2.00797	0.461915
ENSMUSG00000041147	Brca2	32.7483	9.91045	71.2758	51.7393	0.233783	267.68	1.5738	0.110758	16.05	0	0.0266085	81.417	30.1916	0.73581	109.02	1.44211	0.0819684	20.036	67.5777	0.140314	517.033	4.16747	1.58517	-3.40975	-1.28899	-2.68992	-0.515855	0.644064	0.464615	-4.01593	-1.78129	2.53837	0.729836	0.719837	0.277079	-3.48552	-2.14845	-4.28113	-1.01107	-0.644064	-0.280614	-0.265203	-0.178068	5.07674	0.88495
ENSMUSG00000085133	B930095G15Rik	2194.96	1199.36	4123.22	4232.96	1137.95	16157.3	1264.09	453.29	3522	195.055	1.71259	2138.05	1367.79	441.515	3912.2	1404.21	465.378	4955.51	544.968	106.168	2638.12	1.74276	1.58487	-0.719837	-0.621951	-2.91723	-1.79419	0.378861	0.341881	0.189431	0.190078	-1.25024	-1.04123	0.568292	0.580781	-0.795609	-0.882758	-3.06878	-1.94121	-1.25024	-1.09572	0.0378861	0.00768348	1.25024	0.68961
ENSMUSG00000035992	Fnip1	297.439	114.953	559.495	1264.09	339.314	5087.39	339.314	92.9813	997.801	175.505	0.444335	1519.4	205.627	54.5833	605.438	282.169	62.3824	1231.3	75.1732	4.23006	477.788	1.85642	1.5794	-1.25024	-1.07743	-1.32601	-0.908725	-0.0378861	-0.00494991	0.98504	0.759281	-1.43967	-0.982721	2.04585	1.88396	0.303089	0.276864	-0.189431	-0.272707	-2.38683	-1.95997	-0.151545	-0.0780485	-1.40179	-0.439589
ENSMUSG00000097155	Gm26511	16.5037	4.23006	38.5076	44.0511	2.26001	253.933	7.84308	0.73581	36.4862	0	0.0266085	88.1726	51.7393	10.2008	170.931	16.05	0.334915	65.8002	0	0.0266085	38.5076	3.10666	1.57879	-1.55333	-0.753676	-3.03089	-0.643315	2.57626	1.80567	-0.98504	-0.792045	-2.80357	-1.50112	1.85642	1.08748	-0.719837	-0.50816	-3.25821	-0.617173	0.0378861	0.0649167	0.795609	0.215168	0	-0.00727181
ENSMUSG00000033166	Dis3	46.4805	14.7583	100.685	162.134	0.334915	638.14	23.626	0.0819684	88.1726	1.78477	0.110758	253.933	95.482	16.05	321.901	5.62445	0.233783	34.5682	0	0	9.08389	2.95512	1.57531	-1.97008	-1.19949	-2.15951	-0.664519	4.81154	2.84309	-3.10666	-1.73226	-5.53138	-2.6942	2.12162	1.20847	-0.530406	-0.657991	-1.59122	-0.540562	-0.98504	-0.53909	-2.00797	-0.567682	-0.0757723	-1.17045
ENSMUSG00000040720	1110037F02Rik	211.125	85.8614	430.046	605.438	53.1426	2438.18	114.953	3.58651	477.788	9.62766	0.300315	465.378	166.474	29.3831	638.14	253.933	60.7396	997.801	124.457	5.1226	690.53	2.4626	1.57342	-1.55333	-1.02634	-2.57626	-1.1765	-0.378861	-0.321538	0.871381	0.600851	-0.416747	-0.359346	1.66699	1.16995	-0.303089	-0.390091	-2.1974	-1.08289	-1.93219	-1.20447	0.833495	0.619627	1.81853	0.675814
ENSMUSG00000038876	Rnf146	67.5777	20.036	138.352	377.006	47.7438	1687.79	69.4025	16.9695	240.889	162.134	0.201805	1924.75	73.1989	8.56794	253.933	45.2498	4.23006	170.931	0	0.0266085	17.9385	2.34894	1.56766	-2.12162	-1.44976	0.568292	-0.0034611	1.43967	0.920437	-0.189431	-0.0322444	-4.9252	-2.27591	2.7278	1.91959	0.378861	0.316831	2.08374	0.577304	-2.4626	-1.56902	-0.644064	-0.485225	-6.78162	-1.39688
ENSMUSG00000021136	Smoc1	3.46763	0.053925	12.1122	109.02	1.64229	490.527	7.61388	0.110758	38.5076	0	0.0266085	83.61	134.74	36.4862	367.209	50.3724	2.71743	180.202	46.4805	0.140314	330.493	4.20536	1.56745	-3.03089	-1.39891	-3.75073	-0.820549	1.40179	1.08887	-0.757723	-0.6181	-0.606178	-0.527319	5.03886	1.84727	1.28813	0.65877	0	0.207555	0.0757723	0.230477	2.65203	1.3547	3.94016	0.898782
ENSMUSG00000022204	Ngdn	79.2809	35.5146	170.931	247.325	35.5146	1051.66	38.5076	2.71743	149.775	1.71259	0.110758	240.889	134.74	38.5076	387.064	36.4862	4.23006	145.867	149.775	20.5958	922.133	2.84146	1.56677	-2.08374	-1.27532	-2.91723	-0.942339	0.719837	0.57902	-1.78065	-1.38718	1.32601	0.815946	1.89431	1.1264	-0.795609	-0.73288	-2.4626	-0.852291	-1.02293	-0.552448	0.0378861	0.0163278	4.05382	1.26942
ENSMUSG00000021245	Mlh3	24.2812	0.928065	47.7438	45.2498	0.140314	205.627	1.03204	0.0819684	14.3499	0	0.0266085	83.61	24.9539	1.03204	83.61	5.45276	0.370435	31.8736	51.7393	0.140314	339.314	5.11463	1.56458	-4.05382	-1.27601	-3.06878	-0.592579	0.340975	0.217906	-1.93219	-1.10028	2.31105	0.837972	2.04585	0.785011	-2.61414	-1.25358	-2.57626	-0.607353	-1.6291	-0.628141	1.3639	0.684657	4.69788	0.950407
ENSMUSG00000049950	Rpp38	20.5958	3.58651	50.3724	162.134	16.5037	747.213	28.5956	0.444335	103.39	0.829413	0.0819684	134.74	0	0.0266085	134.74	5.28551	0.0819684	31.8736	0	0	9.08389	2.65203	1.56355	-1.93219	-1.19993	-3.94016	-0.945681	4.58422	0.974939	-1.89431	-0.42378	-4.54634	-1.70531	3.10666	1.93658	0.719837	0.388076	-2.50048	-0.391851	-1.6291	-1.17153	-2.08374	-1.06743	-0.0757723	-0.993283
ENSMUSG00000067367	Lyar	20.036	3.46763	41.746	73.1989	0.73581	330.493	8.56794	0.829413	40.6381	0	0.0266085	83.61	17.4476	1.93494	59.1393	4.36922	0.140314	27.8285	0	0	13.187	3.37187	1.56347	-2.34894	-1.04076	-3.44764	-0.802454	2.80357	1.53871	-1.0987	-0.633519	-3.14455	-1.57169	2.4626	1.2821	-0.606178	-0.424102	-3.29609	-0.646935	-2.31105	-1.15471	-0.947153	-0.485106	0	-0.55741
ENSMUSG00000035824	Tk2	88.1726	41.746	180.202	387.064	11.7724	1826.22	53.1426	0.781997	240.889	0	0.0266085	83.61	21.7603	0.781997	71.2758	6.35817	0.0819684	35.5146	92.9813	3.35183	605.438	2.91723	1.56309	-2.04585	-1.17183	-6.13755	-1.76046	-0.340975	-0.221651	-2.31105	-1.36046	3.25821	1.58	2.1974	1.31446	-0.416747	-0.374497	-5.72081	-1.51159	-3.97804	-1.99538	-3.14455	-1.39746	5.22829	1.41371
ENSMUSG00000058761	Rnf169	59.1393	20.036	145.867	98.0492	0.300315	530.817	7.61388	0.73581	39.5589	12.1122	0.233783	357.665	109.02	11.4413	313.532	33.6463	0.444335	157.905	0	0.0266085	22.9877	3.63707	1.5625	-2.87935	-1.46656	0	-0.073883	2.1974	1.49623	-0.606178	-0.443576	-4.96308	-2.267	0.947153	0.524546	-2.65203	-1.8983	-0.719837	-0.414736	-0.189431	-0.0644408	2.08374	0.933895	-3.40975	-1.04862
ENSMUSG00000038025	Phf2	9.08389	2.01304	21.7603	15.1777	0.266612	118.038	0.0819684	0.0266085	8.56794	0	0.0266085	81.417	15.1777	0.604307	60.7396	11.1189	0.170656	54.5833	6.16745	0.370435	79.2809	3.63707	1.56099	-2.91723	-1.24693	-0.227317	0.01089	1.13658	0.578478	0	-0.15348	-0.530406	-0.187924	1.0987	0.410851	-2.7278	-1.64689	-2.42471	-0.355677	0.151545	0.0846659	3.22032	1.09151	1.17447	0.313792
ENSMUSG00000037938	Chchd5	14.3499	4.0945	32.7483	134.74	3.23904	708.93	21.7603	1.31716	75.1732	0	0.0266085	81.417	0.300315	0.0266085	8.82252	37.4836	0.233783	114.953	0	0	9.08389	3.10666	1.55859	-2.15951	-1.25305	-4.50845	-1.17725	-3.71284	-1.06187	4.84943	1.67753	-3.75073	-1.25504	3.52341	1.81645	0.871381	0.40368	-3.03089	-0.573701	-6.44064	-2.41624	0.568292	0.165438	0	-0.73127
ENSMUSG00000027011	Ube2e3	1231.3	708.93	2194.96	3912.2	1024.38	15738.5	1024.38	339.314	3170.71	621.575	4.23006	5087.39	2569.72	1108.43	6615.51	747.213	211.125	2930.42	289.704	8.07838	2374.96	1.85642	1.55665	-1.06081	-0.905216	-1.47756	-1.10345	2.08374	2.13473	-1.21236	-1.14615	-2.00797	-1.56784	1.40179	1.3618	-0.265203	-0.232059	-0.833495	-0.742233	-0.454634	-0.369814	-0.606178	-0.502885	-0.757723	-0.27415
ENSMUSG00000048503	Tmem136	31.0215	6.9613	73.1989	12.1122	0.266612	90.5454	0	0	6.55396	1.03204	0.110758	222.564	0.979368	0.0266085	12.4611	26.3535	0.646995	100.685	0.4069	0.053925	17.9385	3.8265	1.55338	-3.33398	-1.43007	0.0378861	0.443865	-2.87935	-1.31252	3.94016	1.93258	-2.76569	-1.22559	-0.49252	-0.398525	-4.54634	-2.871	-2.34894	-0.508736	-3.14455	-1.21147	4.43268	2.06921	-0.0378861	-0.765775
ENSMUSG00000028322	Exosc3	18.4424	3.58651	46.4805	50.3724	0.170656	305.38	0	0.0266085	22.366	0	0.0266085	83.61	8.56794	0.170656	35.5146	0.73581	0.053925	17.4476	0	0.0266085	23.626	4.58422	1.54973	-3.94016	-1.44326	-2.76569	-0.568833	2.00797	0.741791	-1.51545	-0.553822	-0.265203	-0.2634	1.6291	0.766475	-2.91723	-1.34878	-3.44764	-0.693458	-2.87935	-1.2125	0	-0.122355	0	-0.204101
ENSMUSG00000002329	Mdp1	60.7396	21.7603	134.74	282.169	0.444335	1108.43	2.34675	0.170656	22.9877	40.6381	0.201805	605.438	11.7724	0.928065	50.3724	114.953	16.9695	503.606	2.01304	0.0819684	29.3831	4.88731	1.54934	-5.22829	-1.80837	0.303089	0.0734038	-2.31105	-1.42311	3.90227	2.44476	-3.86439	-1.88266	2.27317	0.891342	-3.97804	-2.46631	0.454634	0.00852783	-4.28113	-1.41415	4.9252	2.60454	-4.20536	-1.1944
ENSMUSG00000033253	Szt2	9.91045	1.31716	27.0813	170.931	1.71259	852.198	34.5682	1.93494	124.457	0	0.0266085	83.61	42.8834	7.84308	153.787	8.31995	0.334915	45.2498	100.685	0.562725	465.378	2.84146	1.54689	-1.93219	-1.04525	-5.15251	-1.34461	0.151545	0.245641	-2.27317	-1.44087	2.27317	0.884807	4.39479	2.09274	1.85642	1.16309	-2.42471	-0.339916	-2.15951	-1.19506	-1.66699	-0.905406	5.60715	1.18546
ENSMUSG00000030659	Nucb2	67.5777	24.9539	131.222	149.775	0.370435	589.72	4.23006	0.170656	27.8285	3.46763	0.110758	305.38	2.52723	0.053925	16.9695	33.6463	1.78477	134.74	57.5806	1.2571	348.369	4.54634	1.54615	-4.16747	-1.34706	-0.644064	-0.25017	-3.75073	-2.07689	1.43967	0.687867	2.4626	1.17751	1.3639	0.712875	-3.25821	-2.24152	-1.3639	-0.593274	-5.79658	-1.82249	2.80357	1.22877	1.74276	0.592652
ENSMUSG00000031762	Mt2	16.05	3.12917	35.5146	40.6381	1.50709	240.889	5.1226	0.444335	33.6463	0	0.0266085	83.61	31.0215	0.110758	90.5454	8.56794	0.482767	51.7393	0	0	9.08389	3.10666	1.54607	-1.97008	-0.957297	-2.91723	-0.602883	2.38683	1.02247	-0.454634	-0.152748	-3.67496	-1.86616	1.43967	0.821951	-1.06081	-0.719056	-3.22032	-0.658876	-0.68195	-0.429534	0.568292	0.26375	0	-0.727013
ENSMUSG00000071037	Camkmt	13.187	2.71743	32.7483	29.3831	2.52723	211.125	0	0.0266085	26.3535	0	0.0266085	83.61	22.9877	2.52723	85.8614	44.0511	1.5738	157.905	0	0.0266085	166.474	3.37187	1.54501	-2.31105	-1.08616	-2.38683	-0.452313	-0.454634	-0.301663	1.13658	0.680304	0.113658	-0.328161	1.74276	0.894598	-1.21236	-0.823126	-2.87935	-0.506902	-0.719837	-0.327767	3.18244	1.57679	0	0.338689
ENSMUSG00000023017	Asic1	24.2812	5.28551	56.0623	127.795	1.08611	559.495	9.08389	0.4069	39.5589	6.9613	0.170656	407.991	20.036	2.62108	77.2001	79.2809	19.4908	297.439	297.439	54.5833	1601.38	3.97804	1.54457	-3.44764	-1.39768	0.113658	-0.0822401	-2.61414	-1.97485	0.303089	0.182894	2.7278	1.86965	2.7278	1.13559	-1.13658	-0.867059	0.909267	0.0955592	-2.80357	-1.1181	3.06878	1.86162	2.95512	1.20335
ENSMUSG00000038533	Cbfa2t2	90.5454	40.6381	185.023	357.665	49.0408	1826.22	42.8834	7.84308	175.505	397.39	13.5645	6276.97	216.769	46.4805	621.575	65.8002	14.3499	247.325	234.62	39.5589	1519.4	2.42471	1.54359	-2.80357	-1.85251	1.81853	0.846963	0.871381	0.615713	-1.43967	-1.13743	0.947153	0.643566	2.08374	1.50902	-0.757723	-0.649907	2.38683	1.148	-0.947153	-0.623239	0.530406	0.363417	-0.795609	-0.310805
ENSMUSG00000029833	Trim24	200.272	88.1726	397.39	1404.21	240.889	6615.51	211.125	62.3824	690.53	490.527	22.9877	7348.34	477.788	162.134	1367.79	430.046	127.795	1644.02	387.064	71.2758	2253.39	2.1974	1.54278	-2.04585	-1.57422	0.0378861	-0.0387348	0.265203	0.200773	-0.113658	-0.0499286	-0.0757723	-0.0561951	2.4626	1.84191	0.189431	0.158207	1.28813	0.617783	-1.25024	-0.895329	0.871381	0.712162	-0.265203	-0.0627714
ENSMUSG00000085165	Gm12089	0	0	2.71743	15.1777	0.233783	103.39	0	0	6.35817	1.14161	0.110758	216.769	13.9521	1.08611	60.7396	14.7583	0.300315	62.3824	6.75496	0.110758	69.4025	3.78861	1.54088	-3.48552	-1.51294	0.0757723	0.344124	0.303089	0.154197	0.568292	0.266644	-0.340975	-0.289326	4.05382	1.74404	0	0.111576	0.0757723	1.30082	-0.606178	-0.237442	3.63707	1.65888	0	-0.108996
ENSMUSG00000031785	Gpr56	234.62	95.482	441.515	162.134	4.65876	767.122	19.4908	2.52723	90.5454	1.85887	0.110758	267.68	138.352	14.3499	407.991	98.0492	3.58651	418.874	0	0	9.3522	3.03089	1.5394	-2.4626	-1.32683	-1.81853	-0.606	1.28813	0.899486	0.189431	0.0114312	-6.59219	-3.30629	-0.454634	-0.412279	-3.40975	-2.89469	-3.8265	-1.48759	-0.303089	-0.127632	2.08374	1.03228	-2.993	-1.15667
ENSMUSG00000030213	Atf7ip	852.198	477.788	1687.79	1479.99	377.006	6444.02	357.665	111.947	1024.38	180.202	1.37881	2028.6	1024.38	397.39	2780.43	465.378	145.867	1644.02	2569.72	490.527	12756.1	1.89431	1.53491	-1.32601	-1.09543	-1.21236	-0.794299	0.0378861	0.0183742	-1.47756	-1.37892	1.13658	0.847383	0.530406	0.469306	-1.25024	-1.33624	-1.59122	-1.06731	-0.416747	-0.318114	0.340975	0.286422	2.57626	1.36757
ENSMUSG00000027953	Slc50a1	8.82252	0.604307	22.366	95.482	3.02215	517.033	16.5037	0.0819684	67.5777	5.28551	0.140314	240.889	0.4069	0.0266085	9.62766	29.3831	0.0819684	111.947	0	0.0266085	20.036	3.10666	1.53137	-2.31105	-1.17603	-0.757723	-0.301238	-3.14455	-0.911114	4.0917	1.43475	0	-0.541492	3.59918	1.75668	0.795609	0.267818	1.06081	0.304828	-5.87235	-2.26493	0.795609	0.397339	-2.68992	-0.870679
ENSMUSG00000030407	Qpctl	13.9521	1.85887	38.5076	0	0.053925	503.606	0	0	6.35817	0	0.0266085	81.417	0	0	5.28551	49.0408	0.829413	200.272	4.36922	0.110758	56.0623	6.40276	1.53093	-5.60715	-1.16326	0	-0.306679	-4.35691	-2.13723	3.8265	1.42944	-1.28813	-0.488939	3.29609	0.954695	-3.25821	-1.94307	-2.38683	-0.448176	-6.32698	-1.48393	4.88731	1.79291	0	0.193705
ENSMUSG00000060257	Scrt2	13.9521	4.80933	33.6463	56.0623	0.334915	253.933	0.444335	0.0266085	13.9521	10.8048	0.140314	430.046	6.55396	0.781997	34.5682	2.09321	0.0819684	21.7603	1.71259	0.140314	31.8736	4.28113	1.53046	-4.50845	-1.73633	1.40179	0.280648	1.25024	0.737814	-0.719837	-0.326528	-0.719837	-0.199115	2.1974	1.08624	-3.10666	-1.66695	1.74276	0.330818	-3.06878	-1.28208	0	0.326978	-3.22032	-0.815462
ENSMUSG00000026554	Dcaf8	189.973	90.5454	407.991	852.198	166.474	4016.32	100.685	25.6445	377.006	1137.95	59.1393	15330.5	289.704	71.2758	946.696	267.68	53.1426	997.801	638.14	92.9813	3711.98	2.23528	1.53009	-2.87935	-2.07213	1.70488	0.881828	-0.151545	-0.120193	-0.454634	-0.378066	1.28813	0.929043	1.97008	1.52936	-0.871381	-0.780653	2.27317	1.22084	-1.32601	-0.936856	1.21236	0.792497	-0.568292	-0.255947
ENSMUSG00000033705	Stard9	22.9877	6.75496	47.7438	348.369	10.4988	1732.73	8.31995	0.522221	36.4862	282.169	1.14161	2708.34	33.6463	5.28551	106.168	30.1916	1.2571	111.947	0	0.0266085	30.1916	3.44764	1.52996	-5.00097	-2.58797	1.59122	0.643252	0.795609	0.574318	0.378861	0.233799	-4.24325	-1.63025	4.01593	1.83525	-1.17447	-0.928715	3.94016	1.39206	-3.33398	-1.49045	1.78065	1.02554	-6.8195	-1.87005
ENSMUSG00000026342	Slc35f5	11.4413	3.23904	28.5956	170.931	0.233783	874.9	20.5958	0.878091	79.2809	1.64229	0.110758	175.505	47.7438	0.110758	157.905	49.0408	0.266612	211.125	1.31716	0.140314	29.3831	3.37187	1.52908	-2.68992	-1.21411	-2.91723	-0.867845	0.454634	0.177907	0.644064	0.324726	-3.90227	-1.38203	4.0917	1.68782	0.98504	0.611724	-0.568292	-0.0116993	-1.78065	-1.06177	1.43967	0.519328	0	-0.488975
ENSMUSG00000028514	Usp24	36.4862	15.6081	81.417	377.006	0.300315	1297.76	51.7393	6.75496	170.931	0	0.0266085	83.61	185.023	46.4805	530.817	180.202	40.6381	621.575	71.2758	7.39062	465.378	2.80357	1.52906	-2.08374	-1.1595	-5.98601	-1.59332	0.606178	0.499962	0.340975	0.253664	-0.909267	-0.627088	2.91723	1.67193	0.568292	0.390563	-4.50845	-1.05574	-0.454634	-0.216711	1.85642	1.39884	5.11463	1.41344
ENSMUSG00000002767	Mrpl2	38.5076	14.3499	95.482	106.168	11.4413	490.527	24.2812	1.2571	92.9813	0	0.0266085	83.61	33.6463	3.83383	118.038	47.7438	1.50709	175.505	6.35817	0.0819684	60.7396	2.61414	1.52781	-1.3639	-0.839658	-4.43268	-1.10709	0.189431	0.15038	0.947153	0.494939	-1.97008	-1.09891	1.59122	1.08444	-0.568292	-0.530904	-4.65999	-1.11945	-1.70488	-1.05068	0.947153	0.475777	0	0.199866
ENSMUSG00000051977	Prdm9	31.0215	6.35817	67.5777	114.953	14.7583	559.495	27.0813	2.26001	111.947	13.5645	0.300315	530.817	34.5682	5.98168	114.953	3.46763	0.201805	31.0215	16.05	1.2571	195.055	2.42471	1.52774	-1.81853	-1.10512	0.189431	-0.106296	2.12162	1.33424	-2.65203	-1.50151	0.340975	0.161131	2.34894	1.69615	0.113658	0.013319	1.13658	0.224068	-1.93219	-1.24868	-2.42471	-1.16566	-0.871381	-0.194672
ENSMUSG00000031357	Syap1	8.07838	1.64229	21.7603	47.7438	0.522221	260.716	0	0.0266085	21.7603	0	0.0266085	81.417	6.16745	0.482767	34.5682	0	0	8.56794	3.35183	0.053925	49.0408	4.35691	1.52746	-3.25821	-1.08477	-2.08374	-0.370339	1.59122	0.860652	-2.04585	-1.15214	0.0378861	0.145222	2.80357	1.12735	-1.17447	-0.676784	-2.23528	-0.324445	-2.87935	-1.09813	0	-0.553157	0	0.0428802
ENSMUSG00000023036	Pcdhgc4	10.4988	0.266612	35.5146	13.187	0.69082	98.0492	0.201805	0.0266085	11.7724	0	0.0266085	83.61	21.7603	0.233783	73.1989	45.2498	2.81635	200.272	0.69082	0.053925	24.2812	3.37187	1.52726	-2.61414	-1.14789	-0.98504	-0.0361927	-0.606178	-0.45711	2.08374	1.30005	-3.37187	-1.47682	0.606178	0.280883	-3.06878	-1.34183	-2.80357	-0.394117	-0.0757723	-0.0998607	5.15251	2.40642	0	-0.152787
ENSMUSG00000092242	Gm20515	17.4476	3.46763	42.8834	24.9539	0.233783	145.867	0.928065	0.0266085	13.5645	0	0.0266085	83.61	90.5454	9.08389	253.933	64.0689	2.09321	222.564	0	0.0266085	18.9597	4.0917	1.5263	-2.993	-1.09005	-1.81853	-0.22809	1.40179	0.891753	0.416747	0.273741	-5.41772	-2.41692	1.06081	0.433442	-3.06878	-1.75154	-3.25821	-0.663371	1.43967	0.833354	4.96308	2.41873	0	-0.344907
ENSMUSG00000029048	Rer1	81.417	31.0215	157.905	289.704	40.6381	1297.76	46.4805	5.1226	153.787	145.867	0.266612	1687.79	37.4836	7.17314	124.457	131.222	27.8285	503.606	111.947	9.91045	747.213	2.38683	1.52521	-2.38683	-1.46353	1.02293	0.291147	-1.55333	-1.32982	1.25024	0.986044	1.06081	0.620704	1.78065	1.27072	-0.68195	-0.649607	1.3639	0.442969	-2.7278	-1.75318	1.40179	1.03331	-0.49252	-0.0826226
ENSMUSG00000058706	0610030E20Rik	38.5076	10.2008	90.5454	12.4611	0.444335	121.205	0	0	6.55396	1.71259	0.110758	216.769	18.9597	1.5738	77.2001	60.7396	0.266612	200.272	27.8285	0.140314	175.505	3.5613	1.52329	-2.993	-1.51003	1.40179	0.58161	-0.98504	-0.387	1.66699	0.543275	0.189431	-0.0737629	-0.795609	-0.506442	-4.81154	-3.06012	-1.51545	-0.476263	0.189431	0.150866	5.53138	1.70088	0.0757723	0.201436
ENSMUSG00000020521	Rnft1	2.26001	0.170656	8.56794	98.0492	0.170656	407.991	0	0.0266085	22.9877	0	0.0266085	83.61	51.7393	2.62108	166.474	9.08389	0.233783	54.5833	0	0	9.08389	5.26617	1.52265	-4.43268	-1.21835	-4.05382	-0.751195	3.44764	1.57998	-1.51545	-0.797632	-4.50845	-2.23043	5.07674	1.55214	0.568292	0.123294	-0.871381	0.177684	-1.13658	-0.442604	1.17447	0.538051	0	-0.733632
ENSMUSG00000002342	Tmem161a	32.7483	9.62766	77.2001	88.1726	0.201805	348.369	0	0.053925	18.9597	0	0.0266085	83.61	0	0.0266085	75.1732	41.746	1.2571	166.474	29.3831	0.482767	185.023	5.11463	1.52218	-4.62211	-1.32859	-4.05382	-0.529849	-0.795609	-0.601823	1.43967	0.719062	0.454634	0.199043	1.47756	0.681462	-3.48552	-1.96527	-4.28113	-0.9785	-2.23528	-0.970063	3.75073	1.66657	3.44764	0.875224
ENSMUSG00000030309	Caprin2	37.4836	10.2008	77.2001	90.5454	7.84308	387.064	14.7583	0.829413	65.8002	0.334915	0.0819684	157.905	12.8193	0.233783	53.1426	0.053925	0.0266085	10.8048	31.8736	2.01304	260.716	2.84146	1.52171	-2.00797	-1.08884	-3.37187	-0.642799	0.49252	0.237521	-3.52341	-1.91627	2.38683	1.15128	1.66699	1.0579	-0.947153	-0.66427	-2.95512	-0.602708	-2.91723	-1.61487	-3.33398	-1.62684	2.61414	0.642402
ENSMUSG00000028345	Tex10	81.417	33.6463	170.931	503.606	62.3824	2313.38	121.205	11.1189	348.369	4.80933	0.170656	377.006	103.39	14.3499	330.493	98.0492	7.17314	339.314	118.038	5.45276	747.213	2.27317	1.52079	-1.51545	-0.944045	-2.68992	-1.19862	0.0757723	0.0216946	0	-0.0205808	0.568292	0.184165	2.57626	1.87237	0.568292	0.469078	-1.40179	-0.692184	-2.23528	-1.50345	-0.227317	-0.187855	2.04585	0.723576
ENSMUSG00000030643	Rab30	34.5682	3.58651	81.417	377.006	59.1393	1644.02	111.947	4.9639	313.532	0	0.0266085	81.417	27.8285	0.140314	92.9813	2.81635	0.053925	22.366	2.9179	0.110758	34.5682	2.23528	1.51833	-1.47756	-0.984752	-6.5543	-1.90055	3.10666	0.967015	-2.31105	-0.91857	-1.97008	-0.782652	3.40975	2.31495	1.40179	1.0776	-4.39479	-1.03537	-3.44764	-2.24543	-4.47056	-2.46384	0	0.00777018
ENSMUSG00000020262	Adarb1	71.2758	31.0215	153.787	357.665	20.5958	1559.85	39.5589	8.82252	145.867	41.746	1.14161	852.198	124.457	37.4836	367.209	90.5454	22.9877	330.493	240.889	37.4836	1479.99	2.993	1.51749	-2.4626	-1.4225	-0.0757723	-0.173463	-0.0757723	-0.0564078	-0.719837	-0.616146	1.25024	0.886535	2.15951	1.18511	-0.757723	-0.654331	0.49252	0.00942525	-1.40179	-0.722261	1.0987	0.800763	1.40179	0.686871
ENSMUSG00000024238	Zeb1	31.0215	6.9613	67.5777	747.213	162.134	3430.69	200.272	46.4805	605.438	18.9597	0.522221	465.378	559.495	189.973	1479.99	367.209	121.205	1231.3	559.495	69.4025	2854.44	2.04585	1.51352	-1.21236	-0.904628	-2.76569	-1.35364	0.303089	0.265157	-0.568292	-0.485987	0.378861	0.189028	4.65999	3.5908	2.84146	2.44769	0.833495	0.171428	-0.454634	-0.33638	0.795609	0.671514	3.5613	1.47933
ENSMUSG00000074102	Rbm15b	260.716	98.0492	503.606	267.68	0.444335	1168.25	0	0.0266085	92.9813	12.8193	0.140314	453.29	114.953	24.2812	357.665	56.0623	9.3522	200.272	33.6463	0.878091	195.055	3.10666	1.51084	-2.50048	-1.40419	-0.98504	-0.474733	1.51545	1.18424	-0.416747	-0.349043	-1.28813	-0.891595	-0.227317	-0.193934	-2.91723	-2.7141	-2.80357	-1.32298	-0.68195	-0.316863	1.02293	0.870407	0	0.0358409
ENSMUSG00000074749	Kiz	49.0408	9.62766	111.947	0	0.0819684	216.769	0	0	6.16745	0	0.0266085	83.61	14.7583	1.37881	54.5833	11.4413	0.562725	51.7393	0	0	8.82252	5.1904	1.50992	-4.35691	-1.07897	0	-0.220517	1.21236	0.755107	0.568292	0.262403	-3.29609	-1.85414	0.227317	-0.0596619	-5.00097	-3.23272	-4.58422	-1.13316	-1.81853	-0.593931	3.03089	1.5319	0	-0.732451
ENSMUSG00000019942	Cdk1	0	0	1.50709	9.91045	0.233783	73.1989	0	0	6.16745	0	0.0266085	85.8614	23.626	0.110758	77.2001	9.62766	0.370435	73.1989	0	0	9.08389	3.44764	1.50738	-2.7278	-1.43484	0	0.234879	2.00797	0.73234	-0.265203	-0.0164825	-3.67496	-1.60939	3.71284	1.8311	0	0.490562	0	1.23283	0.606178	0.214429	3.03089	1.46387	0	-0.749395
ENSMUSG00000102410	RP23-113I7.1	7.84308	0.69082	21.1704	62.3824	0.233783	313.532	4.51209	0.140314	27.8285	0	0.0266085	83.61	26.3535	0.482767	83.61	69.4025	1.2571	240.889	5.1226	0.110758	57.5806	3.90227	1.50596	-3.25821	-1.26457	-3.40975	-0.718446	-0.871381	-0.622139	1.85642	1.25031	-2.42471	-1.22057	2.95512	1.31556	-0.719837	-0.413806	-2.12162	-0.293862	-1.59122	-0.757146	3.48552	1.96438	0	0.128942
ENSMUSG00000036606	Plxnb2	50.3724	13.187	100.685	559.495	45.2498	2374.96	166.474	39.5589	544.968	2.43581	0.110758	267.68	216.769	57.5806	767.122	98.0492	12.8193	418.874	19.4908	0.300315	185.023	2.04585	1.50506	-1.25024	-0.852702	-3.90227	-1.57224	1.28813	1.01099	-0.189431	-0.240138	-2.61414	-1.69242	3.5613	2.6755	1.78065	1.32342	-1.21236	-0.478231	-1.43967	-1.0245	-0.303089	-0.259336	0	0.0575338
ENSMUSG00000025239	Limd1	22.366	3.96246	50.3724	0	0.053925	1168.25	0	0	6.16745	0	0.0266085	83.61	0	0.053925	33.6463	0	0	8.82252	0	0.053925	106.168	7.69089	1.50348	-7.12259	-1.35593	-5.37983	-0.749994	0	0.210803	-2.38683	-0.984699	2.50048	0.828866	3.86439	0.901281	-4.01593	-2.44515	-3.40975	-0.727749	-4.84943	-1.04715	0	0.167669	2.7278	0.444032
ENSMUSG00000028668	Tceb3	98.0492	24.9539	205.627	407.991	59.1393	1975.99	142.06	1.5738	430.046	0	0.0266085	83.61	282.169	57.5806	787.561	387.064	95.482	1479.99	38.5076	0.878091	247.325	2.08374	1.50231	-1.13658	-0.796494	-6.66796	-1.93604	0.189431	0.116455	1.21236	0.990495	-2.53837	-1.7076	2.38683	1.83244	0.49252	0.355235	-5.91024	-1.50409	-0.98504	-0.72978	1.55333	1.20434	3.78861	0.921064
ENSMUSG00000034525	Ice1	131.222	53.1426	282.169	690.53	64.0689	2854.44	121.205	10.2008	418.874	1.31716	0.110758	195.055	228.513	24.2812	574.409	330.493	56.0623	1404.21	1168.25	90.5454	5801.36	2.4626	1.49905	-1.66699	-1.05987	-4.65999	-1.54767	-1.17447	-0.869493	0.151545	0.0866685	2.08374	1.17527	2.31105	1.50579	0.0378861	-0.0558733	-3.63707	-1.21863	-1.6291	-1.02751	1.3639	0.947707	6.32698	2.07005
ENSMUSG00000024276	Zfp397	100.685	46.4805	195.055	195.055	2.62108	830.084	27.8285	2.9179	103.39	0.0266085	0.053925	145.867	109.02	16.9695	313.532	6.9613	0.0819684	34.5682	59.1393	2.71743	465.378	3.33398	1.49868	-1.93219	-1.08721	-4.47056	-1.0114	2.12162	1.46078	-3.37187	-2.28004	0.871381	0.335502	1.25024	0.638313	-1.6291	-1.38913	-5.87235	-1.22812	-1.0987	-0.529223	-1.93219	-1.18782	3.90227	0.960035
ENSMUSG00000005514	Por	62.3824	21.1704	121.205	441.515	30.1916	1826.22	92.9813	3.02215	289.704	0	0.0266085	83.61	6.75496	0.979368	32.7483	62.3824	8.56794	228.513	4.23006	0.300315	46.4805	2.57626	1.49837	-1.40179	-0.948121	-6.25121	-1.73404	-2.27317	-1.29587	3.29609	2.0842	-2.04585	-1.0359	2.95512	1.76948	0.871381	0.400441	-5.1904	-1.27688	-5.56926	-2.7446	-0.49252	-0.162095	0.303089	0.164412
ENSMUSG00000038126	Mphosph9	149.775	56.0623	330.493	453.29	39.5589	2082.6	69.4025	12.8193	216.769	100.685	0.979368	1479.99	180.202	11.4413	544.968	157.905	41.746	621.575	441.515	24.9539	2638.12	2.61414	1.49718	-2.27317	-1.43131	0.151545	-0.0145873	-0.68195	-0.577273	-0.340975	-0.205771	1.59122	0.976666	1.78065	1.06905	-0.947153	-0.816629	0.340975	0.0648185	-1.59122	-0.928293	1.3639	1.05457	1.40179	0.66559
ENSMUSG00000007029	Vars	21.7603	5.1226	56.0623	85.8614	2.34675	397.39	0	0.053925	25.6445	32.7483	0.562725	767.122	79.2809	3.02215	274.829	2.43581	0.170656	22.366	41.746	3.96246	267.68	3.67496	1.4968	-3.8265	-1.77124	2.04585	0.661933	2.61414	1.52958	-4.05382	-2.25455	0.227317	0.173759	2.27317	1.09075	-1.78065	-1.26627	2.31105	0.745504	-0.113658	-0.00675462	0	-0.084282	-0.833495	-0.202549
ENSMUSG00000031575	Ash2l	46.4805	17.9385	95.482	297.439	11.1189	1519.4	26.3535	3.58651	109.02	51.7393	0.73581	1051.66	114.953	21.7603	367.209	121.205	25.6445	490.527	88.1726	11.4413	530.817	3.18244	1.49603	-2.87935	-1.41821	0.303089	-0.00399223	0.151545	0.0780508	0.0757723	0.0664277	0.151545	0.0642603	2.7278	1.34454	-0.568292	-0.500158	1.40179	0.383881	-1.28813	-0.610969	2.08374	1.38258	0.265203	0.213839
ENSMUSG00000004113	Cacna1b	149.775	62.3824	330.493	114.953	4.0945	655.147	13.5645	1.31716	65.8002	14.7583	0.370435	517.033	149.775	33.6463	418.874	222.564	57.5806	787.561	1404.21	253.933	7543.9	3.18244	1.4954	-2.34894	-1.16645	0.454634	0.00397262	-1.6291	-1.45243	-0.49252	-0.419907	2.68992	2.0334	0.0378861	-0.0867323	-2.993	-2.30018	-1.17447	-0.70415	-0.0378861	0.0480211	3.67496	2.43405	4.28113	1.90449
ENSMUSG00000071573	Rnls	2.01304	0.300315	7.84308	200.272	11.4413	874.9	25.6445	3.70855	98.0492	49.0408	0.201805	621.575	2.17551	0.170656	16.5037	8.82252	0.170656	67.5777	15.1777	0.110758	103.39	2.7278	1.49506	-2.4626	-1.43934	0.68195	0.0622386	-1.85642	-0.816604	0.719837	0.282585	2.04585	0.645633	5.98601	2.61903	3.14455	1.84333	5.00097	1.3532	-5.94812	-2.48779	-1.32601	-0.724737	-2.23528	-0.652461
ENSMUSG00000004626	Stxbp2	39.5589	11.1189	92.9813	142.06	3.46763	672.606	8.31995	1.03204	44.0511	27.8285	0.4069	638.14	13.9521	1.64229	56.0623	4.80933	0.300315	38.5076	4.0945	0.233783	59.1393	3.71284	1.49319	-3.71284	-1.54272	0.606178	0.14228	1.32601	0.752128	-0.871381	-0.437455	-0.568292	-0.185345	2.1974	0.960798	-1.81853	-1.25057	1.06081	0.241669	-3.33398	-1.37666	-0.68195	-0.308137	-3.06878	-0.895041
ENSMUSG00000021982	Cdadc1	98.0492	45.2498	195.055	124.457	0.646995	544.968	23.626	0.522221	79.2809	0.69082	0.0819684	216.769	211.125	57.5806	559.495	33.6463	1.31716	118.038	4.65876	0.0819684	51.7393	2.91723	1.49292	-2.23528	-1.16517	-2.80357	-0.707925	3.14455	2.55517	-1.78065	-1.43551	-4.0917	-2.19769	0.833495	0.496158	-1.70488	-1.57784	-5.60715	-1.05442	0.303089	0.247425	0.530406	0.394129	0	-0.230537
ENSMUSG00000097048	1600020E01Rik	54.5833	21.7603	111.947	114.953	14.3499	530.817	28.5956	1.64229	103.39	6.9613	0.140314	313.532	59.1393	13.187	195.055	36.4862	4.80933	185.023	30.1916	1.50709	222.564	2.34894	1.491	-1.43967	-0.980589	-0.68195	-0.383082	0.833495	0.602831	-0.113658	-0.100644	-0.49252	-0.343725	1.32601	0.948263	-0.757723	-0.744357	-0.795609	-0.456474	-1.13658	-0.724654	0.49252	0.316006	0.378861	0.169938
ENSMUSG00000025020	Slit1	10.2008	2.34675	25.6445	166.474	0.604307	655.147	21.1704	0.0819684	77.2001	2.01304	0.110758	228.513	14.3499	0.73581	57.5806	0.928065	0.053925	21.7603	0.0266085	0	12.4611	3.52341	1.49019	-2.57626	-1.13506	-1.66699	-0.575264	3.14455	1.44168	-1.32601	-0.545512	-2.57626	-1.26912	4.43268	1.59709	1.25024	0.335495	0.719837	0.189089	-3.78861	-1.4884	-2.993	-0.796444	-2.80357	-1.03963
ENSMUSG00000033808	Tmem87a	189.973	88.1726	387.064	240.889	45.2498	1137.95	51.7393	11.4413	189.973	92.9813	1.85887	1874.84	282.169	49.0408	1024.38	59.1393	13.9521	234.62	124.457	17.9385	767.122	2.23528	1.48956	-1.78065	-1.25094	0.644064	0.142678	1.85642	1.26432	-1.81853	-1.37009	-0.113658	-0.0679087	0.49252	0.366377	-1.6291	-1.49898	-0.0378861	-0.157875	0.265203	0.129422	0.151545	0.112159	-0.189431	0.0193076
ENSMUSG00000064719	Gm25930	9.3522	2.9179	22.366	42.8834	5.80072	297.439	7.39062	0.781997	36.4862	0	0.0266085	90.5454	0	0.053925	20.036	11.1189	0.928065	64.0689	7.84308	0.300315	67.5777	2.80357	1.48955	-1.74276	-0.996582	-2.993	-0.611296	-1.21236	-0.760322	1.28813	0.747398	0.719837	0.339063	2.42471	1.42019	-0.0757723	-0.0987553	-2.57626	-0.371097	-3.59918	-1.76485	0.68195	0.383032	1.6291	0.318207
ENSMUSG00000051343	Rab11fip5	16.9695	2.81635	45.2498	50.3724	0.0819684	205.627	0	0	6.16745	0	0.0266085	81.417	0	0	5.62445	25.6445	3.46763	131.222	0	0.0266085	64.0689	5.75869	1.48917	-5.00097	-1.17145	0	-0.169976	-3.8265	-2.05477	3.52341	1.64137	0	-0.26076	1.93219	0.65575	-3.90227	-2.45765	-3.44764	-0.698276	-5.64503	-1.42086	4.47056	2.0122	0	0.138366
ENSMUSG00000028466	Creb3	85.8614	31.8736	157.905	367.209	67.5777	1479.99	100.685	21.1704	321.901	1.31716	0.110758	228.513	157.905	38.5076	441.515	127.795	17.4476	517.033	0	0.0266085	20.036	2.00797	1.48843	-1.17447	-0.949591	-3.18244	-1.29233	1.06081	0.857458	0.416747	0.241432	-6.21333	-3.00374	2.31105	1.85833	0.644064	0.472703	-1.93219	-0.797948	-1.47756	-1.06177	0.113658	0.0712874	-2.50048	-0.856174
ENSMUSG00000035901	Dennd5a	267.68	124.457	530.817	946.696	175.505	4345.62	222.564	60.7396	690.53	234.62	5.28551	3810.77	313.532	81.417	946.696	971.913	260.716	3615.74	997.801	121.205	6615.51	2.00797	1.48709	-1.66699	-1.16656	-0.265203	-0.235512	-1.55333	-1.39663	0.947153	0.790074	0.795609	0.520183	1.70488	1.40172	-0.189431	-0.189226	0.378861	0.055241	-1.47756	-1.07901	1.93219	1.55169	1.47756	0.739926
ENSMUSG00000040093	Bmf	22.366	2.81635	49.0408	49.0408	2.17551	240.889	8.56794	0.140314	41.746	0	0.0266085	81.417	0	0	5.45276	0	0	8.56794	0	0	8.82252	2.993	1.4863	-2.00797	-1.03928	-3.29609	-0.714836	0	0.265047	0	0.573032	0	0.260098	2.00797	1.04141	-0.644064	-0.538841	-3.29609	-0.654751	-5.60715	-2.76157	-2.80357	-1.11569	0	-0.73127
ENSMUSG00000054717	Hmgb2	357.665	195.055	655.147	407.991	103.39	1874.84	114.953	32.7483	357.665	81.417	0.170656	922.133	67.5777	14.7583	211.125	20.036	3.02215	79.2809	0	0.0266085	36.4862	1.89431	1.4863	-1.21236	-0.96667	-0.454634	-0.416025	2.57626	1.86129	-0.871381	-0.622442	-4.24325	-1.69966	0.265203	0.240277	-1.55333	-1.60048	-1.32601	-0.8928	-2.53837	-1.9221	-2.34894	-1.74313	-5.15251	-1.28206
ENSMUSG00000089726	Mir17hg	13.9521	2.43581	30.1916	0	0.053925	367.209	0	0	6.16745	0	0.0266085	83.61	16.9695	2.09321	65.8002	3.83383	0.140314	32.7483	0	0	8.82252	6.0239	1.48563	-5.56926	-1.22796	-3.75073	-0.414927	2.84146	1.47786	-0.719837	-0.347139	-3.22032	-1.76635	2.76569	0.868264	-3.40975	-1.88027	-2.80357	-0.484274	-2.1974	-0.699495	1.89431	1.10793	0	-0.732451
ENSMUSG00000041747	Utp15	98.0492	30.1916	205.627	274.829	16.05	1519.4	49.0408	0.170656	180.202	0	0.0266085	81.417	90.5454	9.08389	267.68	71.2758	2.09321	274.829	228.513	6.55396	1051.66	2.34894	1.48554	-1.6291	-1.14007	-5.64503	-1.51008	-0.303089	-0.22179	-0.227317	-0.244115	1.55333	0.819654	1.59122	1.07525	-0.606178	-0.687161	-5.83446	-1.55004	-1.74276	-1.09672	0.49252	0.423073	6.32698	1.61354
ENSMUSG00000023284	Zfp605	88.1726	19.4908	189.973	127.795	8.31995	767.122	15.1777	1.93494	71.2758	103.39	2.9179	1778.86	109.02	8.07838	330.493	57.5806	6.75496	240.889	18.4424	1.78477	170.931	2.68992	1.48552	-2.76569	-1.59965	2.00797	0.716483	1.13658	0.641744	-0.113658	-0.0471261	-1.47756	-0.779075	1.0987	0.631281	-2.00797	-1.42725	1.28813	0.4135	-0.68195	-0.405133	1.81853	1.04686	-2.57626	-0.866861
ENSMUSG00000070730	Rmdn3	69.4025	27.0813	138.352	35.5146	0.646995	195.055	8.56794	0.4069	44.0511	0	0.0266085	83.61	15.1777	2.9179	64.0689	24.9539	1.08611	153.787	0.201805	0.110758	330.493	2.87935	1.48464	-1.81853	-0.948238	-3.03089	-0.643081	-1.13658	-0.694896	0.530406	0.218075	1.74276	0.576203	-0.416747	-0.30945	-2.84146	-1.96138	-5.37983	-1.37584	-1.66699	-0.953969	1.81853	0.866277	4.54634	0.852926
ENSMUSG00000014932	Yes1	47.7438	8.56794	114.953	247.325	29.3831	1199.36	51.7393	0.522221	185.023	0.0266085	0.053925	134.74	45.2498	0.562725	145.867	26.3535	2.43581	138.352	69.4025	0.69082	465.378	2.50048	1.48406	-2.04585	-1.33073	-5.00097	-1.18852	0.151545	0.0492747	-0.49252	-0.301568	1.51545	0.580776	2.4626	1.59069	-0.0757723	-0.232512	-4.28113	-0.832763	-2.57626	-1.5621	-0.49252	-0.0919772	4.24325	0.876507
ENSMUSG00000033009	Ogfod1	24.2812	5.28551	57.5806	42.8834	0.878091	216.769	0	0.0266085	12.8193	46.4805	0.266612	672.606	31.0215	0.053925	106.168	21.7603	0.266612	90.5454	3.35183	0.110758	75.1732	3.18244	1.48363	-4.47056	-2.09075	2.68992	0.824584	1.13658	0.368818	0	0.246901	-2.1974	-0.809783	1.13658	0.627457	-3.78861	-2.17372	1.89431	0.558477	-0.644064	-0.520111	3.52341	1.35188	-3.75073	-1.02734
ENSMUSG00000039929	Urb1	11.1189	1.78477	30.1916	0	0.053925	387.064	0	0	6.35817	0	0.0266085	81.417	0	0	5.45276	77.2001	0.201805	247.325	15.1777	0.140314	103.39	6.40276	1.48361	-5.41772	-1.34483	0	-0.41221	-5.4556	-1.87402	3.90227	1.43744	-0.454634	-0.172677	3.18244	0.893531	-3.25821	-1.92057	-2.87935	-0.490774	-6.32698	-1.43764	5.56926	1.84377	0	0.361651
ENSMUSG00000029376	Mthfd2l	7.61388	1.03204	18.4424	0	0.053925	138.352	0	0	6.16745	0	0.0266085	83.61	40.6381	0.979368	138.352	59.1393	0.370435	274.829	0	0	9.3522	4.65999	1.48159	-3.94016	-1.11163	0	0.00652231	0.0378861	0.147007	1.70488	0.739879	-5.11463	-2.53367	2.15951	0.773609	-2.57626	-1.63008	-2.08374	-0.244079	0.49252	0.356485	6.06178	1.80137	0	-0.705661
ENSMUSG00000103899	RP23-251N15.2	7.17314	1.5738	18.4424	54.5833	1.31716	387.064	7.39062	0.562725	39.5589	0	0.0266085	83.61	0.781997	0.053925	13.9521	1.44211	0.0819684	16.05	0	0.0266085	20.036	3.86439	1.47847	-2.38683	-0.997391	-3.29609	-0.75122	0	0.145419	0	0.329249	-0.113658	0.0402926	3.59918	1.46707	0.189431	0.0296313	-2.1974	-0.26559	-5.15251	-1.80912	-1.51545	-0.707133	0	-0.325056
ENSMUSG00000035064	Eef2k	31.8736	3.46763	77.2001	134.74	0.201805	655.147	5.62445	0.562725	33.6463	32.7483	0.522221	747.213	100.685	21.1704	305.38	23.626	0.604307	98.0492	222.564	2.81635	1479.99	3.86439	1.47774	-4.16747	-1.71286	0.644064	0.130624	0.378861	0.272834	-2.1974	-1.5707	2.08374	0.92866	2.1974	1.15688	-2.12162	-1.34626	1.47756	0.401572	-0.530406	-0.229121	1.78065	0.832522	1.55333	0.591407
ENSMUSG00000048878	Hexim1	20.036	3.23904	60.7396	166.474	11.7724	655.147	22.9877	0.69082	83.61	85.8614	0.140314	946.696	41.746	0.4069	131.222	14.3499	0.233783	67.5777	0	0.0266085	234.62	2.57626	1.47579	-2.53837	-1.60409	1.25024	0.242477	0.795609	0.397268	-0.795609	-0.526067	1.25024	0.292131	3.03089	1.764	0.303089	0.0596234	2.87935	0.724049	-2.00797	-1.2465	-0.303089	-0.154095	-1.21236	-0.393842
ENSMUSG00000029684	Wasl	95.482	27.0813	195.055	216.769	8.82252	1024.38	17.9385	1.37881	79.2809	100.685	2.43581	1778.86	134.74	44.0511	367.209	21.1704	1.64229	92.9813	321.901	5.1226	1874.84	2.87935	1.47487	-3.40975	-1.84479	1.21236	0.473421	-0.0378861	0.121018	-2.87935	-1.97983	2.34894	1.10229	1.3639	0.76308	-2.04585	-1.59264	1.06081	0.3965	-0.719837	-0.353392	0.265203	0.143039	0.947153	0.383538
ENSMUSG00000047417	Rexo1	29.3831	11.7724	67.5777	124.457	3.35183	621.575	12.4611	0.482767	49.0408	5.98168	0.110758	297.439	50.3724	6.75496	153.787	57.5806	2.34675	211.125	0.928065	0.0819684	25.6445	3.48552	1.4737	-2.993	-1.40326	-0.530406	-0.314953	0.568292	0.437176	0.909267	0.553851	-4.69788	-2.18415	2.38683	1.06914	-0.947153	-0.947604	0.227317	-0.0869497	-1.40179	-0.613926	2.15951	1.29367	-3.06878	-0.887282
ENSMUSG00000026421	Csrp1	6.75496	0.110758	17.9385	50.3724	0.0819684	211.125	0	0	6.16745	0	0.0266085	83.61	0	0	5.62445	0.300315	0.0266085	17.4476	0	0	8.82252	5.4556	1.47316	-5.15251	-1.20053	0	-0.19738	0	-0.00373147	0.0378861	0.950281	0	0.00440592	3.22032	0.934977	-2.50048	-0.97089	-0.113658	-0.0016984	-5.37983	-1.4148	0	0.512904	0	-0.727013
ENSMUSG00000009630	Ppp2cb	36.4862	11.1189	75.1732	124.457	1.1986	559.495	2.52723	0.233783	18.4424	149.775	0.170656	1441.6	35.5146	1.03204	111.947	92.9813	4.80933	321.901	29.3831	0.170656	222.564	2.993	1.47212	-5.00097	-1.96851	2.42471	0.865479	-0.757723	-0.588075	1.66699	1.01641	-0.265203	-0.27618	2.15951	1.1688	-3.22032	-2.12357	2.50048	0.92692	-1.93219	-1.02737	4.62211	2.23295	-2.4626	-0.780122
ENSMUSG00000045282	Tmem86b	25.6445	6.75496	54.5833	0	0.053925	247.325	0	0	6.16745	0	0.0266085	81.417	56.0623	0.4069	200.272	0	0	8.82252	26.3535	0.0819684	162.134	5.68292	1.46772	-4.84943	-1.36641	0	-0.307088	2.53837	1.45747	-5.22829	-2.45489	0.378861	0.0882849	1.51545	0.465179	-4.31902	-2.70894	-3.86439	-0.845479	-0.151545	0.0898144	0	0.140831	3.5613	0.675552
ENSMUSG00000024835	Coro1b	75.1732	28.5956	162.134	170.931	8.56794	852.198	33.6463	0.170656	118.038	0	0.0266085	83.61	69.4025	12.4611	185.023	111.947	11.1189	418.874	240.889	0.140314	1687.79	2.65203	1.46632	-2.04585	-1.00873	-5.11463	-1.35691	-1.21236	-0.794036	0.113658	0.0626495	1.93219	0.922245	1.3639	0.818174	-0.98504	-0.977777	-5.68292	-1.4661	-1.51545	-0.858189	1.74276	1.1303	7.00893	1.31493
ENSMUSG00000083274	Zcchc9-ps	4.51209	0.0819684	13.187	31.0215	0.170656	216.769	0.604307	0.0266085	11.1189	0	0.0266085	83.61	42.8834	0.928065	153.787	1.78477	0.053925	17.9385	92.9813	0.979368	544.968	4.84943	1.46527	-3.86439	-1.05082	-0.227317	-0.256703	0.909267	0.472808	-4.20536	-2.05971	2.27317	1.11844	3.37187	1.09027	-1.70488	-0.786351	-1.6291	-0.0370484	-0.0757723	0.0650678	0	0.306012	5.37983	1.35141
ENSMUSG00000057219	Armc7	46.4805	12.4611	95.482	267.68	15.6081	1079.67	42.8834	0.110758	180.202	0	0.0266085	83.61	0	0.0266085	31.0215	11.4413	0.266612	56.0623	0	0.0266085	20.036	2.50048	1.46476	-2.04585	-1.23967	-5.4556	-1.50777	0	-0.136565	1.70488	0.771172	-2.42471	-1.03759	2.7278	1.61716	0.151545	-0.0503202	-4.47056	-1.09333	-5.15251	-2.41384	-1.66699	-0.711697	0	-0.326571
ENSMUSG00000033781	Asb13	44.0511	4.0945	106.168	85.8614	2.62108	517.033	4.80933	0.444335	33.6463	18.9597	0.370435	747.213	53.1426	0.604307	189.973	16.9695	2.43581	92.9813	18.4424	1.5738	189.973	3.75073	1.46396	-3.63707	-1.61696	1.17447	0.264223	1.43967	0.752408	-1.13658	-0.64447	-0.454634	-0.200729	1.40179	0.621354	-2.68992	-1.46513	0.871381	0.137786	-1.06081	-0.445538	1.66699	0.863352	-1.13658	-0.2599
ENSMUSG00000058546	Rpl23a	145.867	73.1989	297.439	367.209	64.0689	1975.99	106.168	24.9539	407.991	0	0.0266085	83.61	166.474	49.0408	517.033	92.9813	21.1704	418.874	10.8048	1.03204	121.205	2.1974	1.46393	-0.378861	-0.237888	-6.63007	-1.92703	1.47756	1.22085	0.113658	0.0850825	-2.76569	-1.52262	1.40179	1.06154	-0.265203	-0.231553	-6.59219	-1.83448	-1.17447	-0.774482	-0.151545	-0.0989847	2.42471	0.644424
ENSMUSG00000015748	Prpf3	88.1726	27.8285	166.474	253.933	10.2008	1168.25	60.7396	0.562725	228.513	0	0.0266085	83.61	37.4836	1.71259	127.795	79.2809	6.55396	274.829	47.7438	0.562725	297.439	2.34894	1.46391	-1.3639	-0.839503	-6.06178	-1.62339	-0.795609	-0.615928	1.02293	0.771863	0.340975	0.109748	1.74276	1.20014	-0.0757723	-0.178	-5.68292	-1.48537	-2.76569	-1.64487	0.265203	0.218755	4.43268	1.11609
ENSMUSG00000037363	Letm2	9.91045	1.31716	27.0813	90.5454	1.78477	453.29	15.1777	0.0819684	57.5806	0	0.0266085	81.417	0	0	5.45276	5.98168	0.604307	39.5589	7.61388	0.233783	121.205	2.95512	1.46376	-2.12162	-1.12531	-3.90227	-0.946837	-2.57626	-1.72652	1.28813	0.655979	2.04585	0.77654	3.25821	1.66445	0.530406	0.133946	-2.61414	-0.410634	-6.13755	-2.70838	-0.833495	-0.272398	1.25024	0.390806
ENSMUSG00000017418	Arl5b	175.505	73.1989	357.665	407.991	25.6445	1644.02	64.0689	7.61388	216.769	10.2008	0.170656	321.901	211.125	23.626	672.606	24.9539	3.02215	114.953	0.0819684	0.0266085	15.1777	2.57626	1.46375	-1.89431	-1.15327	-2.31105	-0.994636	3.75073	2.18894	-1.97008	-1.06149	-5.91024	-2.81038	1.17447	0.710683	-1.21236	-1.17363	-2.50048	-1.14705	-0.947153	-0.529696	-1.25024	-0.698624	-3.63707	-1.18427
ENSMUSG00000029838	Ptn	62.3824	22.9877	157.905	95.482	2.52723	490.527	11.1189	0.781997	54.5833	0.979368	0.110758	180.202	59.1393	12.4611	195.055	297.439	26.3535	1367.79	0.4069	0.053925	20.5958	3.29609	1.46262	-2.34894	-1.14847	-1.66699	-0.445636	-1.0987	-0.773578	2.91723	2.013	-6.17544	-2.90015	0.606178	0.20375	-2.38683	-1.70909	-2.7278	-0.886602	-0.644064	-0.233358	4.54634	2.73876	-1.51545	-0.737013
ENSMUSG00000010277	2610507B11Rik	118.038	56.0623	234.62	407.991	37.4836	2253.39	71.2758	6.75496	228.513	106.168	2.81635	1778.86	559.495	118.038	1644.02	222.564	57.5806	747.213	166.474	16.05	1051.66	2.84146	1.46251	-2.12162	-1.1985	0.416747	0.091623	1.3639	1.07135	-0.98504	-0.727049	-1.06081	-0.727311	2.1974	1.1134	-0.644064	-0.631615	0.795609	0.261387	-0.189431	0.0039804	1.47756	1.13878	-0.227317	-0.0347105
ENSMUSG00000038518	Jarid2	289.704	153.787	559.495	971.913	200.272	4232.96	267.68	85.8614	830.084	62.3824	1.93494	1199.36	638.14	234.62	1778.86	357.665	109.02	1297.76	75.1732	5.1226	477.788	1.93219	1.46215	-1.0987	-0.894878	-1.70488	-0.944303	1.17447	1.13467	-0.0757723	-0.0335527	-2.12162	-1.58592	1.70488	1.42042	0.0757723	0.0766014	-1.02293	-0.648186	-0.644064	-0.486244	0.416747	0.341063	-0.303089	-0.0475642
ENSMUSG00000028789	Azin2	1.44211	0.233783	6.9613	59.1393	0.979368	282.169	1.71259	0.0819684	21.1704	12.1122	0.300315	441.515	0.300315	0.0266085	9.62766	29.3831	0.73581	106.168	0.829413	0.110758	27.0813	3.78861	1.46205	-3.86439	-1.56804	1.21236	0.357021	-3.33398	-1.55705	3.97804	2.0428	-2.23528	-0.793654	4.84943	1.81068	0.454634	0.414223	4.12959	1.436	-5.1904	-1.85103	3.03089	1.44528	-3.59918	-1.12544
ENSMUSG00000017561	Crlf3	121.205	57.5806	253.933	655.147	83.61	3615.74	98.0492	24.9539	348.369	387.064	8.07838	6791.57	211.125	67.5777	672.606	83.61	20.036	357.665	377.006	65.8002	2438.18	2.31105	1.4583	-2.23528	-1.43069	0.909267	0.341994	0.49252	0.415516	-1.40179	-1.09198	1.3639	0.973028	2.31105	1.59611	-0.151545	-0.137345	1.81853	0.785438	-1.3639	-0.862583	-0.189431	-0.11793	-0.0757723	0.0347728
ENSMUSG00000029730	Mcm7	111.947	40.6381	205.627	559.495	73.1989	2253.39	124.457	12.4611	377.006	44.0511	0.482767	727.821	357.665	59.1393	1024.38	79.2809	5.1226	313.532	142.06	0.266612	852.198	2.00797	1.45491	-1.6291	-1.16382	-1.17447	-0.679055	1.85642	1.21185	-1.55333	-1.14982	-0.113658	-0.176696	2.23528	1.75852	0.227317	0.0460216	-0.189431	-0.2111	-0.530406	-0.362823	-0.49252	-0.302702	1.0987	0.390715
ENSMUSG00000060152	Pop5	21.7603	4.0945	45.2498	39.5589	0.300315	222.564	0	0.0266085	12.1122	0	0.0266085	83.61	33.6463	2.71743	109.02	2.17551	0.110758	20.5958	0	0	9.08389	4.39479	1.45441	-4.05382	-1.12723	-2.80357	-0.382646	4.16747	2.27091	-2.4626	-1.21587	-3.78861	-2.00013	1.25024	0.449357	-3.25821	-1.83473	-3.33398	-0.690818	-0.416747	-0.0468175	0.227317	0.321609	0	-0.732451
ENSMUSG00000062203	Gspt1	51.7393	22.366	103.39	185.023	0.604307	808.543	15.6081	1.71259	65.8002	0	0.0266085	83.61	56.0623	12.4611	185.023	71.2758	12.4611	313.532	100.685	4.80933	574.409	3.8265	1.4535	-2.91723	-0.996403	-5.26617	-1.21907	-0.416747	-0.325307	0.189431	0.106535	1.0987	0.571914	2.00797	1.03776	-1.3639	-1.12978	-5.00097	-1.23041	-1.78065	-0.841203	2.00797	1.21771	5.60715	1.50276
ENSMUSG00000054737	Zfp182	29.3831	5.80072	77.2001	121.205	10.2008	638.14	24.2812	2.62108	100.685	0	0.0266085	83.61	27.0813	1.44211	92.9813	67.5777	1.1986	297.439	0	0.0266085	21.1704	2.68992	1.45292	-1.59122	-0.999761	-4.81154	-1.23688	-0.416747	-0.24257	2.1974	1.26628	-4.69788	-2.05834	2.34894	1.38487	-0.0757723	-0.084488	-4.0917	-0.945478	-2.34894	-1.32	1.47756	0.801045	0	-0.351877
ENSMUSG00000062963	Ufc1	118.038	47.7438	234.62	60.7396	0.562725	274.829	0	0.0266085	25.6445	0	0.0266085	83.61	103.39	14.3499	407.991	166.474	34.5682	574.409	180.202	0.562725	1168.25	4.01593	1.45133	-2.76569	-0.961869	-2.80357	-0.549061	-0.227317	-0.242211	0.340975	0.238366	0.795609	0.318942	-0.606178	-0.541682	-4.12959	-3.05244	-6.25121	-1.68646	0.833495	0.501974	4.96308	2.63737	6.44064	1.40362
ENSMUSG00000052146	Rps10	234.62	124.457	441.515	367.209	83.61	1826.22	142.06	41.746	453.29	0	0.0266085	85.8614	170.931	62.3824	490.527	175.505	50.3724	655.147	11.1189	0.73581	95.482	1.93219	1.45116	-0.530406	-0.390391	-6.93316	-2.01038	0.909267	0.820582	0.68195	0.609259	-3.59918	-2.11129	0.871381	0.751846	-0.530406	-0.519805	-7.31202	-2.09955	-1.25024	-0.939816	0.189431	0.148409	1.93219	0.467984
ENSMUSG00000059586	Nsmce2	124.457	59.1393	240.889	289.704	44.0511	1332.31	79.2809	20.036	260.716	0	0.0266085	83.61	124.457	28.5956	330.493	90.5454	13.9521	357.665	0	0.0266085	305.38	2.15951	1.45101	-0.909267	-0.57959	-6.21333	-1.75859	0.719837	0.526633	0.265203	0.195363	-0.0378861	-0.25661	1.28813	0.990048	-0.49252	-0.46235	-6.40276	-1.74262	-1.28813	-0.886105	0.265203	0.155887	5.07674	0.805629
ENSMUSG00000021972	Hmbox1	41.746	15.1777	85.8614	189.973	14.7583	852.198	29.3831	0.781997	124.457	44.0511	0.334915	852.198	127.795	19.4908	430.046	44.0511	9.91045	157.905	247.325	10.8048	1404.21	2.42471	1.45096	-2.1974	-1.27051	0.947153	0.267056	0.416747	0.206832	-1.59122	-1.20515	1.59122	0.941955	2.23528	1.48687	-0.265203	-0.271268	1.74276	0.605277	-0.49252	-0.32203	0.757723	0.515609	1.06081	0.5277
ENSMUSG00000050428	Fbxo46	111.947	51.7393	211.125	253.933	44.0511	1108.43	69.4025	13.5645	234.62	1.03204	0.110758	222.564	57.5806	10.2008	189.973	92.9813	14.3499	339.314	10.4988	0.110758	109.02	2.04585	1.44974	-1.17447	-0.869646	-3.40975	-1.0907	0.151545	0.11039	1.06081	0.7845	-1.78065	-1.03333	1.21236	0.973326	-0.530406	-0.54048	-3.25821	-1.08804	-2.04585	-1.41615	0.303089	0.214878	0	0.0811081
ENSMUSG00000070498	Tmem132b	39.5589	7.17314	95.482	65.8002	0.0819684	330.493	0	0	6.35817	0	0.0266085	83.61	5.45276	0.110758	26.3535	21.7603	0.201805	90.5454	131.222	0.522221	672.606	5.87235	1.44962	-5.72081	-1.24622	-3.75073	-0.431487	-3.52341	-1.68669	-0.454634	-0.126393	4.01593	1.27498	1.0987	0.378714	-4.9252	-3.04196	-4.35691	-1.04929	-3.97804	-0.9671	4.28113	1.97287	5.98601	1.30173
ENSMUSG00000030862	Cpxm2	16.5037	2.43581	39.5589	0	0.053925	185.023	0	0	6.16745	0	0.0266085	81.417	0	0.0266085	13.5645	0	0	8.56794	0	0	9.08389	5.1904	1.44952	-4.50845	-1.1685	0	-0.187377	0	0.890332	0	-0.0914878	0	-0.285846	1.70488	0.57134	-3.59918	-2.16154	-2.7278	-0.567411	-4.16747	-1.09583	0	0.140564	0	-0.727013
ENSMUSG00000023175	Bsg	189.973	103.39	339.314	180.202	21.7603	852.198	47.7438	6.75496	175.505	0	0.0266085	85.8614	121.205	32.7483	348.369	166.474	45.2498	638.14	10.2008	0.646995	92.9813	2.50048	1.44886	-1.28813	-0.749654	-5.37983	-1.44563	0.265203	0.223694	1.0987	0.918379	-3.06878	-1.8396	0.227317	0.0988622	-1.93219	-1.76539	-7.04682	-1.97211	-0.719837	-0.426753	2.00797	1.39668	2.34894	0.566761
ENSMUSG00000027646	Src	28.5956	5.28551	69.4025	40.6381	3.46763	228.513	9.08389	0.604307	45.2498	0	0.0266085	81.417	5.98168	0.444335	32.7483	6.35817	0.4069	49.0408	127.795	6.35817	874.9	2.76569	1.4478	-1.51545	-0.792134	-3.40975	-0.77706	-2.38683	-1.45907	-1.59122	-0.904326	4.24325	1.9727	1.0987	0.637339	-1.25024	-0.824034	-3.94016	-0.884426	-2.76569	-1.4627	0	0.00286765	5.68292	1.55554
ENSMUSG00000029068	Ccnl2	289.704	145.867	559.495	971.913	118.038	3810.77	240.889	57.5806	767.122	260.716	0.522221	2708.34	216.769	53.1426	589.72	162.134	27.0813	589.72	708.93	83.61	3810.77	2.08374	1.44751	-1.51545	-1.08163	-0.378861	-0.295499	-0.265203	-0.244453	-0.947153	-0.808443	1.81853	1.2138	1.74276	1.33356	-0.303089	-0.278809	0.189431	-0.00530318	-2.04585	-1.44014	-0.530406	-0.406499	0.947153	0.528832
ENSMUSG00000002109	Ddb2	20.5958	2.34675	56.0623	0	0.053925	200.272	0	0	6.16745	0	0.0266085	83.61	0	0	5.45276	5.28551	0.0819684	33.6463	12.4611	0.0819684	92.9813	5.26617	1.44636	-4.77365	-1.12361	0	-0.248114	-2.42471	-1.43079	1.28813	0.505278	2.57626	0.903759	1.40179	0.456403	-3.97804	-2.17556	-3.29609	-0.69414	-5.1904	-1.38784	2.27317	1.06826	1.97008	0.383619
ENSMUSG00000102258	RP23-379F6.3	18.9597	2.34675	45.2498	211.125	3.58651	946.696	34.5682	0.781997	131.222	0.053925	0.053925	142.06	56.0623	7.84308	222.564	42.8834	3.12917	228.513	13.5645	1.2571	111.947	2.76569	1.44445	-2.08374	-1.14003	-4.62211	-1.07315	0.947153	0.537595	-0.189431	-0.128094	-1.43967	-0.735421	3.5613	1.7034	1.02293	0.493523	-2.12162	-0.373169	-1.6291	-0.855449	0.378861	0.273221	2.04585	0.444947
ENSMUSG00000024878	Cbwd1	7.39062	0.73581	18.4424	35.5146	2.17551	185.023	6.9613	0.300315	33.6463	0	0.0266085	83.61	16.9695	0.110758	65.8002	38.5076	2.52723	157.905	0	0.0266085	50.3724	2.68992	1.44431	-1.74276	-0.900317	-2.95512	-0.623624	-0.340975	-0.289527	1.66699	1.03788	-1.43967	-0.815283	2.68992	1.60625	0.265203	0.138838	-1.78065	-0.195009	-1.28813	-0.786648	2.38683	1.31374	0	0.0975771
ENSMUSG00000041671	Pyroxd1	5.1226	0.878091	16.05	46.4805	1.93494	234.62	5.80072	0.233783	32.7483	6.16745	0.110758	289.704	15.1777	0.110758	54.5833	4.0945	0.053925	26.3535	22.9877	1.44211	170.931	3.18244	1.44398	-2.53837	-1.26897	0.340975	0.0230613	0.644064	0.103349	-1.43967	-0.816024	1.47756	0.818219	3.40975	1.62907	0.49252	0.138184	2.1974	0.644089	-1.66699	-0.948933	-0.113658	-0.13058	0.416747	0.167131
ENSMUSG00000097504	4930516B21Rik	18.9597	1.1986	46.4805	21.1704	0.0819684	118.038	0	0	6.16745	0	0.0266085	83.61	0	0	5.45276	0	0	8.31995	3.12917	0.0819684	40.6381	4.39479	1.44316	-3.48552	-0.980027	0	0.105007	0	-0.608821	0	-0.226832	2.23528	1.35865	0.530406	0.060091	-3.90227	-2.2718	-3.37187	-0.690271	-4.28113	-1.38117	0	0.133047	0	0.102311
ENSMUSG00000030268	Bcat1	114.953	38.5076	260.716	430.046	33.6463	2194.96	92.9813	12.8193	297.439	0	0.0266085	81.417	127.795	5.80072	387.064	23.626	2.81635	103.39	47.7438	0.110758	297.439	2.34894	1.442	-1.66699	-0.965589	-6.59219	-1.90165	1.70488	0.914725	-1.89431	-1.07336	0.303089	0.0366438	1.93219	1.27329	-0.151545	-0.191053	-6.06178	-1.65563	-1.89431	-1.1329	-1.97008	-1.20518	4.73577	0.970863
ENSMUSG00000027438	Napb	145.867	59.1393	297.439	767.122	106.168	3711.98	162.134	40.6381	621.575	330.493	2.09321	3711.98	253.933	57.5806	767.122	690.53	185.023	2503.09	407.991	29.3831	2569.72	2.00797	1.44076	-1.78065	-1.27902	0.0757723	-0.0886873	-1.21236	-1.09296	1.47756	1.27274	-0.113658	-0.160049	2.38683	1.84788	0.265203	0.180191	1.40179	0.564148	-1.70488	-1.21397	2.04585	1.58528	-0.0757723	0.0247835
ENSMUSG00000045691	Thtpa	134.74	62.3824	274.829	118.038	9.62766	559.495	32.7483	1.5738	124.457	0	0.0266085	81.417	31.8736	0.201805	90.5454	3.23904	0.140314	26.3535	0	0.0266085	53.1426	2.50048	1.43973	-1.40179	-0.906872	-4.81154	-1.23912	2.27317	0.980675	-1.89431	-0.869034	-1.02293	-0.597621	0.113658	-0.00404778	-1.89431	-1.69952	-6.36487	-1.77907	-2.4626	-1.46507	-2.68992	-1.15599	0	0.0891187
ENSMUSG00000020076	Ddx50	127.795	57.5806	267.68	267.68	34.5682	1137.95	41.746	4.80933	145.867	205.627	1.44211	2082.6	185.023	44.0511	517.033	81.417	4.51209	305.38	282.169	22.366	1441.6	2.12162	1.43802	-2.53837	-1.64789	1.3639	0.538317	0.416747	0.333066	-1.06081	-0.864322	1.55333	0.873603	1.06081	0.818981	-1.43967	-1.29405	1.0987	0.423576	-0.530406	-0.375702	1.06081	0.656188	0.378861	0.235464
ENSMUSG00000040302	Rbm48	56.0623	15.1777	118.038	38.5076	1.85887	216.769	6.16745	0.140314	34.5682	0	0.0266085	81.417	69.4025	5.98168	222.564	0	0.053925	21.7603	0	0.0819684	73.1989	2.993	1.43668	-2.31105	-1.02325	-2.80357	-0.580479	3.37187	1.85335	-3.48552	-1.69312	-0.98504	-0.619387	-0.0757723	-0.122282	-2.993	-2.08126	-5.11463	-1.25144	0.530406	0.314654	0	-0.228402	0.0757723	0.359487
ENSMUSG00000054021	Sirt5	22.9877	5.98168	51.7393	59.1393	0.334915	267.68	3.23904	0.201805	19.4908	10.2008	0.233783	348.369	0	0.0266085	13.9521	6.16745	0.522221	37.4836	0	0.0266085	621.575	3.75073	1.43658	-3.33398	-1.32501	1.17447	0.310727	-4.43268	-1.31903	-2.23528	-0.441036	4.9252	0.985125	1.74276	0.821969	-2.31105	-1.53447	0.833495	0.149156	-4.96308	-1.68036	0.719837	0.376654	1.89431	0.424163
ENSMUSG00000038393	Txnip	17.4476	0.646995	46.4805	234.62	22.366	1137.95	35.5146	0.562725	162.134	41.746	0.300315	727.821	1.93494	0.0819684	14.3499	4.0945	0.053925	27.0813	0	0	9.08389	2.4626	1.4355	-2.15951	-1.32268	0.151545	-0.0750858	0.530406	0.316158	0	0.410309	-1.43967	-0.811106	3.90227	2.09058	1.32601	0.486905	2.65203	0.833817	-6.21333	-2.88411	-2.87935	-1.01795	-6.0239	-1.85121
ENSMUSG00000074024	4632427E13Rik	228.513	103.39	407.991	1079.67	205.627	4955.51	175.505	41.746	544.968	1051.66	21.1704	12425.4	357.665	114.953	997.801	56.0623	4.9639	200.272	321.901	44.0511	1874.84	2.00797	1.43528	-2.50048	-1.91327	1.43967	0.680774	1.13658	0.988801	-2.4626	-1.9715	1.0987	0.74036	2.1974	1.74313	-0.378861	-0.393866	2.23528	1.07801	-1.47756	-1.11828	-1.3639	-0.984315	-1.13658	-0.477158
ENSMUSG00000102786	RP24-378J8.1	16.9695	0.170656	39.5589	0	0.053925	260.716	0	0	6.16745	0	0.0266085	83.61	29.3831	0.334915	88.1726	16.05	0.053925	65.8002	0	0	8.82252	5.79658	1.43347	-5.34195	-1.17521	0	-0.340611	1.3639	0.889849	0	-0.108226	-3.97804	-1.92949	2.27317	0.754786	-3.67496	-1.44481	-2.87935	-0.413423	-1.3639	-0.451874	3.63707	1.19939	0	-0.732451
ENSMUSG00000061665	Cd2ap	60.7396	17.4476	145.867	153.787	18.9597	767.122	21.1704	0.562725	92.9813	195.055	0.646995	1874.84	121.205	11.4413	430.046	100.685	4.23006	418.874	47.7438	3.96246	305.38	2.1974	1.43275	-2.80357	-1.79689	2.31105	0.91344	0.568292	0.362802	0.189431	0.0602202	-0.68195	-0.495007	1.6291	1.16502	-1.28813	-1.05766	2.15951	0.866299	-0.454634	-0.294619	2.23528	1.35718	-1.81853	-0.659778
ENSMUSG00000022708	Zbtb20	852.198	407.991	1601.38	5650.97	1687.79	21568.9	1297.76	377.006	4016.32	3008.42	357.665	22732	4016.32	1778.86	10338.8	5087.39	1687.79	18424.5	5801.36	1367.79	25249.9	1.6291	1.43256	-1.6291	-1.49873	-0.340975	-0.22852	-0.416747	-0.404187	0.0757723	0.0408468	-0.113658	-0.0719294	2.27317	2.33362	0.606178	0.62583	1.13658	0.759164	-0.151545	-0.148044	1.74276	1.51329	1.0987	0.643539
ENSMUSG00000075702	Selm	1.31716	0.053925	5.98168	0	0.053925	134.74	0	0	6.16745	0	0.0266085	83.61	10.8048	1.50709	46.4805	57.5806	8.82252	253.933	0	0.0266085	16.05	4.69788	1.43237	-3.97804	-1.01355	0	0.0208574	-1.43967	-1.01711	2.993	1.96434	-4.20536	-1.97489	3.90227	1.13268	-0.68195	-0.569611	0	0.412635	-1.47756	-0.450289	5.60715	3.22936	0	-0.406132
ENSMUSG00000007050	Lsm2	83.61	40.6381	170.931	240.889	33.6463	1404.21	34.5682	7.39062	134.74	189.973	6.16745	3088.5	65.8002	14.7583	222.564	53.1426	7.84308	211.125	109.02	14.7583	787.561	2.34894	1.43232	-2.50048	-1.60154	2.00797	0.831072	0.189431	0.133717	-0.265203	-0.225379	1.0987	0.682238	1.66699	1.15042	-0.909267	-0.800875	1.93219	0.826596	-1.78065	-1.07604	0.49252	0.287099	-1.21236	-0.442687
ENSMUSG00000026240	Cops7b	109.02	47.7438	228.513	103.39	11.4413	672.606	18.4424	2.81635	79.2809	12.1122	0.300315	530.817	95.482	27.8285	297.439	31.8736	6.55396	134.74	75.1732	9.91045	530.817	2.65203	1.43064	-1.89431	-1.06964	0.644064	0.0379646	1.13658	0.921637	-1.21236	-0.926147	0.644064	0.37398	0.303089	0.134287	-2.34894	-1.95138	-0.871381	-0.556211	-0.416747	-0.201638	0.795609	0.512512	0.947153	0.44829
ENSMUSG00000030850	Ate1	85.8614	37.4836	185.023	216.769	40.6381	1024.38	54.5833	9.62766	205.627	111.947	3.12917	1559.85	90.5454	20.5958	260.716	305.38	59.1393	1297.76	330.493	60.7396	1826.22	2.00797	1.43021	-1.66699	-1.21346	0.719837	0.268804	-1.89431	-1.58209	1.3639	0.964791	1.25024	0.965086	1.59122	1.3136	-0.416747	-0.363258	1.06081	0.435207	-1.51545	-1.10309	2.4626	1.60622	1.13658	0.60134
ENSMUSG00000039834	Zfp335	5.45276	0.69082	15.6081	47.7438	0.73581	313.532	8.31995	0.604307	47.7438	0	0.0266085	81.417	10.2008	0.4069	39.5589	8.82252	0.233783	44.0511	13.9521	0.444335	90.5454	3.14455	1.42874	-2.23528	-1.13192	-3.33398	-0.778324	0.0378861	0.00154319	-0.0757723	-0.0677386	1.28813	0.571165	3.90227	1.76612	1.06081	0.618947	-1.3639	-0.0644351	-2.76569	-1.34042	-0.0378861	-0.00933151	2.80357	0.631831
ENSMUSG00000039382	Wdr45	24.9539	4.65876	57.5806	3.96246	0.266612	71.2758	0	0	6.16745	0	0.0266085	85.8614	34.5682	2.01304	127.795	51.7393	4.0945	195.055	0	0.0266085	348.369	2.53837	1.42653	-1.6291	-1.08444	-0.151545	0.361152	-0.530406	-0.403115	0.49252	0.318157	1.47756	0.357555	-1.3639	-0.624813	-3.97804	-2.54772	-3.52341	-0.752287	2.08374	0.845037	5.30406	2.5812	5.03886	0.761217
ENSMUSG00000025227	Tmem180	8.82252	2.9179	22.366	90.5454	13.187	544.968	14.3499	1.85887	59.1393	77.2001	1.5738	1924.75	23.626	3.35183	85.8614	28.5956	1.14161	109.02	5.1226	0.4069	88.1726	2.42471	1.42581	-2.65203	-1.59209	2.38683	0.789618	0.189431	0.164905	0.795609	0.354991	-1.32601	-0.544585	3.52341	2.30641	0.757723	0.522338	4.16747	1.43819	-2.15951	-1.27845	0.909267	0.407541	-3.86439	-1.16291
ENSMUSG00000021615	Xrcc4	24.9539	7.39062	62.3824	100.685	10.4988	672.606	15.1777	2.01304	73.1989	20.036	0.444335	690.53	62.3824	8.31995	200.272	46.4805	9.08389	211.125	465.378	56.0623	2854.44	2.7278	1.42489	-2.15951	-1.1452	1.02293	0.178005	-1.17447	-0.89147	-1.17447	-0.845296	2.993	1.72024	2.23528	1.28907	-0.530406	-0.376148	1.43967	0.30762	-0.947153	-0.513074	1.6291	1.04007	2.7278	1.13111
ENSMUSG00000006369	Fbln1	9.3522	0.140314	22.9877	7.84308	0.201805	85.8614	0	0	6.35817	0	0.0266085	83.61	27.0813	4.36922	88.1726	0	0.053925	83.61	0	0	9.08389	3.14455	1.42254	-2.15951	-1.0842	0	0.236226	0.795609	0.814005	0.795609	0.1535	-4.0917	-2.21866	0.568292	0.283645	-2.87935	-1.16747	-0.303089	-0.137867	1.17447	0.61916	4.31902	1.21488	0	-0.727205
ENSMUSG00000028082	Sh3d19	51.7393	13.5645	145.867	124.457	0.233783	559.495	0.300315	0.0266085	12.1122	7.61388	0.140314	282.169	127.795	23.626	377.006	0.781997	0.053925	22.9877	0.201805	0.0266085	15.6081	5.53138	1.42135	-5.64503	-1.62328	-0.0378861	-0.0408718	5.83446	3.49045	-4.77365	-2.42161	-5.56926	-2.52746	1.28813	0.574087	-5.1904	-2.84305	-0.833495	-0.454391	-0.340975	-0.0368484	0	0.428602	-3.86439	-1.24343
ENSMUSG00000021794	Glud1	90.5454	38.5076	189.973	297.439	0.4069	1441.6	60.7396	11.7724	200.272	0	0.0266085	83.61	267.68	44.0511	672.606	131.222	17.9385	544.968	195.055	3.35183	922.133	2.993	1.42116	-1.74276	-0.887753	-6.0239	-1.64575	0.49252	0.409851	-0.49252	-0.414181	0.0378861	-0.0672415	2.08374	1.11713	-0.568292	-0.445811	-5.83446	-1.55663	-0.68195	-0.287331	1.17447	0.622079	6.09967	1.61468
ENSMUSG00000038462	Uqcrfs1	131.222	60.7396	267.68	216.769	27.8285	971.913	50.3724	2.52723	175.505	49.0408	0.170656	672.606	153.787	40.6381	453.29	53.1426	7.17314	216.769	6.9613	0.562725	79.2809	2.27317	1.42008	-1.43967	-0.94591	-0.0378861	-0.209261	2.00797	1.63631	-0.757723	-0.597018	-3.03089	-1.67137	0.909267	0.648802	-0.909267	-0.940568	-0.378861	-0.406033	-0.606178	-0.372075	-0.0378861	0.060383	-2.76569	-0.751851
ENSMUSG00000019039	Dalrd3	29.3831	9.3522	67.5777	185.023	0.562725	747.213	21.7603	0.334915	77.2001	0	0.0266085	81.417	38.5076	0.170656	121.205	21.7603	0.482767	92.9813	3.70855	0.110758	50.3724	3.37187	1.41935	-2.27317	-1.14188	-4.73577	-1.14724	1.55333	0.473097	-0.378861	-0.131174	-2.08374	-0.91447	2.65203	1.17702	-0.189431	-0.303082	-4.0917	-0.949223	-2.08374	-1.03014	-0.0378861	-0.0146677	0	0.108983
ENSMUSG00000104432	RP23-16D16.13	44.0511	18.9597	90.5454	77.2001	11.4413	477.788	13.9521	1.85887	56.0623	38.5076	1.08611	708.93	79.2809	16.9695	234.62	18.4424	2.9179	90.5454	124.457	7.61388	727.821	2.4626	1.41887	-2.34894	-1.44451	1.81853	0.604763	0.568292	0.439739	-1.89431	-1.30312	1.59122	0.905035	1.0987	0.695171	-1.55333	-1.27932	1.17447	0.353517	-0.340975	-0.182831	0.568292	0.329818	0.606178	0.310828
ENSMUSG00000029016	Clcn6	21.7603	5.98168	46.4805	98.0492	0.979368	544.968	28.5956	1.50709	106.168	9.62766	0.140314	339.314	109.02	15.1777	297.439	29.3831	1.37881	114.953	75.1732	9.08389	407.991	2.38683	1.41841	-1.85642	-1.11126	-0.416747	-0.243929	1.28813	1.0282	-1.81853	-1.35183	0.454634	0.240981	2.84146	1.75962	0.568292	0.259474	0.947153	0.215952	-0.227317	-0.0923261	0.113658	0.0492488	1.43967	0.581367
ENSMUSG00000057409	Zfp53	24.9539	3.70855	53.1426	13.9521	0.201805	121.205	0.4069	0.0266085	9.91045	0	0.0266085	83.61	3.02215	0.053925	17.4476	51.7393	0.4069	189.973	4.65876	0.110758	49.0408	3.71284	1.41816	-2.38683	-0.940423	-0.113658	0.0464472	-3.06878	-1.50831	3.71284	1.56891	-1.6291	-0.710301	0.151545	-0.0560668	-3.71284	-1.99603	-3.03089	-0.72187	-2.50048	-0.905213	4.84943	1.83881	0	0.125816
ENSMUSG00000007656	Arpp19	503.606	253.933	971.913	387.064	56.0623	1778.86	85.8614	17.4476	330.493	134.74	3.23904	1644.02	441.515	134.74	1199.36	321.901	65.8002	1231.3	205.627	0.266612	830.084	2.08374	1.41653	-1.66699	-1.16424	0.227317	0.0229199	0.719837	0.647095	0.0757723	0.0486521	-0.454634	-0.546851	-0.189431	-0.188172	-2.1974	-2.09776	-1.17447	-0.73977	-0.0378861	0.0100971	1.70488	1.25725	0.189431	-0.0286003
ENSMUSG00000054051	Ercc6	121.205	51.7393	282.169	297.439	51.7393	1559.85	53.1426	11.1189	195.055	180.202	4.9639	3088.5	131.222	38.5076	407.991	32.7483	4.9639	153.787	297.439	36.4862	1826.22	2.12162	1.41365	-2.1974	-1.48133	1.17447	0.452434	0.49252	0.385653	-2.04585	-1.49833	2.00797	1.30319	1.40179	1.04028	-0.98504	-0.855721	1.17447	0.456301	-1.21236	-0.829871	-0.568292	-0.363883	0.265203	0.169886
ENSMUSG00000028521	Slc35d1	21.7603	7.39062	51.7393	103.39	0.444335	503.606	3.96246	0.053925	24.2812	32.7483	0.266612	621.575	106.168	14.3499	339.314	65.8002	11.7724	253.933	11.4413	0.201805	83.61	4.01593	1.41295	-4.39479	-1.88106	0.871381	0.175984	1.21236	0.855814	-0.113658	-0.033976	-2.12162	-1.32941	2.53837	1.11977	-2.04585	-1.39992	1.59122	0.36537	-0.151545	0.0317809	3.97804	2.31054	-1.78065	-0.477271
ENSMUSG00000025010	Ccnj	69.4025	22.9877	157.905	79.2809	0.0819684	377.006	0.370435	0.0266085	13.187	0	0.0266085	83.61	71.2758	7.61388	240.889	53.1426	0.646995	175.505	0	0.0266085	145.867	5.72081	1.41224	-5.26617	-1.09602	-4.05382	-0.488831	0.98504	0.790043	0.0757723	0.000845908	-0.644064	-0.646557	0.416747	0.110069	-5.4556	-3.13447	-5.49349	-1.43353	-0.340975	-0.0457118	4.77365	1.95813	0	0.480546
ENSMUSG00000104196	RP23-306B14.2	16.9695	6.55396	41.746	54.5833	7.17314	313.532	13.187	2.01304	59.1393	0	0.0266085	88.1726	45.2498	10.8048	153.787	32.7483	5.80072	142.06	35.5146	5.62445	234.62	2.42471	1.41224	-1.3639	-0.8096	-3.63707	-0.8238	0.416747	0.315395	-0.265203	-0.207775	0.378861	0.233465	1.85642	1.20828	-0.227317	-0.170945	-3.44764	-0.671892	-0.378861	-0.205128	1.25024	0.753279	4.16747	1.13415
ENSMUSG00000103976	RP24-541A5.1	40.6381	13.5645	103.39	267.68	13.187	1264.09	19.4908	3.12917	83.61	321.901	2.09321	5087.39	166.474	27.0813	503.606	162.134	5.80072	767.122	21.7603	1.64229	166.474	2.53837	1.41192	-3.37187	-1.84822	2.38683	0.915796	0.378861	0.398256	0.719837	0.242025	-2.34894	-1.37824	2.7278	1.63258	-0.833495	-0.632083	3.48552	1.34663	-0.719837	-0.412161	2.993	1.2238	-3.90227	-1.36289
ENSMUSG00000022247	Brix1	189.973	95.482	348.369	282.169	51.7393	1367.79	85.8614	17.9385	282.169	2.34675	0.110758	247.325	166.474	40.6381	453.29	73.1989	16.9695	274.829	88.1726	0.646995	708.93	2.12162	1.41176	-1.0987	-0.763763	-2.65203	-1.04815	0.947153	0.770188	-0.719837	-0.535019	-0.0378861	-0.211004	0.795609	0.578645	-1.02293	-1.05982	-3.06878	-1.29789	-1.0987	-0.739471	-0.113658	-0.0334405	2.15951	0.627827
ENSMUSG00000028931	Kcnab2	34.5682	10.4988	81.417	0	0.053925	180.202	0	0	6.16745	0	0.0266085	83.61	5.45276	0.604307	30.1916	13.9521	0.370435	62.3824	25.6445	0.300315	153.787	4.96308	1.41163	-4.16747	-1.14889	0	-0.0213593	-1.28813	-0.712389	0.227317	0.00178027	1.85642	0.717455	0.265203	-0.115589	-4.81154	-3.16134	-4.43268	-1.03632	-2.4626	-0.682784	3.52341	1.41089	3.40975	0.73552
ENSMUSG00000034194	R3hcc1	12.4611	2.09321	36.4862	62.3824	0.69082	274.829	0	0.0266085	33.6463	0	0.0266085	83.61	45.2498	2.01304	138.352	67.5777	0.69082	228.513	0	0	8.82252	3.25821	1.41127	-2.34894	-0.981783	-3.44764	-0.669447	0.113658	0.172614	1.21236	0.492416	-5.30406	-2.80548	2.4626	1.13206	-0.644064	-0.586254	-2.87935	-0.486489	-0.644064	-0.249295	2.87935	1.23822	0	-0.73127
ENSMUSG00000028410	Dnaja1	1297.76	727.821	2253.39	2028.6	574.409	8379.56	465.378	170.931	1367.79	690.53	21.7603	6791.57	1297.76	544.968	3430.69	2194.96	830.084	7744.66	297.439	51.7393	1644.02	1.6291	1.41047	-1.32601	-1.19278	-0.227317	-0.177917	0.0378861	0.0340701	1.13658	1.22525	-2.1974	-1.7577	0.378861	0.373051	-1.28813	-1.52251	-0.833495	-0.60844	-0.416747	-0.372753	1.89431	1.82316	-1.0987	-0.582997
ENSMUSG00000030254	Rad18	21.1704	3.12917	54.5833	111.947	0.562725	530.817	7.84308	0.110758	38.5076	0.266612	0.0819684	121.205	0.444335	0.0266085	11.4413	14.3499	0.140314	51.7393	0	0.0266085	46.4805	4.35691	1.41013	-3.29609	-1.19708	-3.75073	-0.739983	-2.23528	-1.13793	2.38683	1.16301	-0.340975	-0.257971	2.76569	1.08837	-1.17447	-0.683934	-3.14455	-0.496532	-5.94812	-1.76305	0.68195	0.361444	0	-0.205581
ENSMUSG00000018882	Mrpl45	79.2809	30.1916	162.134	490.527	69.4025	2028.6	106.168	3.96246	321.901	260.716	1.08611	2854.44	121.205	12.4611	441.515	59.1393	4.65876	267.68	418.874	24.2812	2438.18	2.04585	1.40938	-1.78065	-1.27882	0.378861	0.0439435	0.0757723	0.0171945	-1.28813	-0.892238	1.81853	1.00215	2.53837	1.81071	0.49252	0.254241	1.66699	0.616378	-1.59122	-1.07404	-0.49252	-0.310998	0.416747	0.242771
ENSMUSG00000036402	Gng12	12.8193	0.140314	37.4836	0	0.053925	175.505	0	0	6.16745	0	0.0266085	83.61	13.9521	0.053925	51.7393	157.905	0.781997	638.14	0.233783	0.0266085	30.1916	5.00097	1.40819	-4.43268	-1.09971	0	-0.0343666	-2.57626	-1.35902	3.75073	1.74993	-4.81154	-1.69176	1.6291	0.62118	-3.37187	-1.13375	-3.06878	-0.277735	-1.40179	-0.53429	6.89528	2.34586	0	-0.234843
ENSMUSG00000016239	Lonrf3	22.366	1.44211	45.2498	53.1426	0.233783	222.564	3.35183	0.266612	25.6445	2.62108	0.110758	274.829	0	0	5.45276	3.96246	0.0819684	31.0215	0	0	9.08389	3.29609	1.40811	-3.03089	-1.36542	-0.0757723	-0.0564958	0	-0.498729	0	1.19497	0	-0.346434	1.85642	1.01935	-1.59122	-0.801442	0.227317	0.0292992	-5.37983	-1.94228	-0.416747	-0.188721	-3.44764	-1.20108
ENSMUSG00000084776	Gm14951	7.61388	2.17551	21.7603	90.5454	11.1189	530.817	18.4424	2.43581	85.8614	2.17551	0.140314	185.023	0.646995	0.053925	10.4988	0	0.053925	39.5589	0	0.0266085	20.5958	2.53837	1.40591	-1.40179	-0.83389	-2.00797	-0.572375	-1.3639	-0.548244	2.15951	0.718631	-0.0757723	-0.211781	3.67496	2.19539	1.51545	1.04061	0.227317	0.167294	-5.72081	-2.89993	-1.70488	-0.85927	-0.0378861	-0.775404
ENSMUSG00000049164	Zfp518a	47.7438	16.05	98.0492	42.8834	0.370435	205.627	4.51209	0.110758	26.3535	0	0.0266085	81.417	5.28551	0.170656	26.3535	3.12917	0.053925	31.8736	92.9813	0.110758	517.033	3.59918	1.40449	-2.53837	-1.10347	-2.68992	-0.544434	-2.15951	-0.831068	-2.38683	-1.00454	4.50845	1.18599	0.454634	0.0996008	-2.91723	-2.06603	-4.73577	-1.14958	-3.10666	-1.27056	0	-0.159236	5.37983	1.02214
ENSMUSG00000024217	Snrpc	189.973	88.1726	387.064	690.53	145.867	3341.74	142.06	39.5589	503.606	282.169	9.62766	4461.27	240.889	79.2809	727.821	134.74	34.5682	517.033	138.352	21.7603	946.696	2.04585	1.40331	-1.97008	-1.46864	0.530406	0.176047	0.833495	0.717098	-0.606178	-0.491023	-0.227317	-0.153049	1.81853	1.40913	-0.416747	-0.373603	1.13658	0.48663	-1.32601	-0.937233	0.0378861	0.015949	-1.21236	-0.465787
ENSMUSG00000023067	Cdkn1a	56.0623	21.1704	111.947	222.564	5.98168	852.198	45.2498	4.9639	153.787	0	0.0266085	83.61	2.34675	0.140314	19.4908	0	0	8.31995	0	0	8.82252	2.61414	1.40244	-1.70488	-0.995062	-5.56926	-1.48248	1.97008	1.38329	-0.568292	-0.451411	0	-0.567743	2.08374	1.24854	-0.113658	-0.165314	-5.11463	-1.28418	-5.56926	-2.17033	-5.00097	-2.3476	0	-0.727205
ENSMUSG00000100370	Gm4790	60.7396	21.7603	127.795	0	0.0819684	282.169	0	0	6.16745	2.81635	0.140314	274.829	1.03204	0.053925	12.4611	22.366	0.300315	109.02	0	0.0266085	37.4836	5.53138	1.40159	-5.22829	-1.4719	0	0.100255	-3.18244	-1.24903	3.40975	1.24631	-0.98504	-0.447816	0.644064	0.185142	-5.37983	-3.63757	-1.25024	-0.548328	-5.1904	-1.30966	4.50845	1.65319	-1.59122	-0.540335
ENSMUSG00000102851	RP23-317L18.1	16.5037	3.70855	42.8834	16.05	0.0819684	98.0492	0	0	6.16745	0	0.0266085	83.61	0	0	5.45276	0	0.053925	64.0689	0	0	8.82252	4.01593	1.40108	0	-0.932264	0	0.186384	0	-0.595554	4.20536	1.3066	0	-0.771391	0.378861	0.0052793	-3.78861	-2.35438	-3.22032	-0.639751	-3.90227	-1.33443	3.90227	1.02234	0	-0.732451
ENSMUSG00000055108	Phxr2	14.3499	4.9639	34.5682	56.0623	7.17314	357.665	14.3499	2.09321	73.1989	0	0.0266085	83.61	20.5958	3.96246	83.61	4.9639	0.444335	35.5146	7.17314	0.646995	75.1732	2.57626	1.40083	-1.02293	-0.533982	-3.71284	-0.888981	1.6291	1.03905	-1.28813	-0.764759	-0.378861	-0.172728	2.38683	1.45164	0.378861	0.223538	-3.10666	-0.591277	-1.6291	-0.894566	-1.40179	-0.726948	1.66699	0.395447
ENSMUSG00000021025	Nfkbia	69.4025	27.8285	142.06	253.933	26.3535	1264.09	56.0623	10.2008	195.055	0.053925	0.053925	114.953	103.39	24.9539	297.439	79.2809	4.65876	267.68	11.1189	0.233783	103.39	2.23528	1.40008	-1.40179	-0.837693	-5.4556	-1.28643	0.98504	0.788053	0.189431	0.120309	-2.76569	-1.53881	1.85642	1.27637	-0.189431	-0.169441	-5.22829	-1.08696	-1.21236	-0.775121	0.568292	0.362223	1.17447	0.203353
ENSMUSG00000040462	Os9	162.134	85.8614	321.901	397.39	41.746	1924.75	124.457	4.9639	453.29	0	0.0266085	81.417	166.474	41.746	503.606	49.0408	8.07838	185.023	34.5682	3.83383	260.716	1.93219	1.4	-1.06081	-0.80282	-6.85739	-1.99147	1.93219	1.44378	-1.32601	-1.04575	-1.28813	-0.762273	1.32601	1.13722	-0.189431	-0.268406	-6.8195	-1.90671	-1.25024	-0.929566	-1.43967	-0.90371	3.78861	1.03229
ENSMUSG00000044950	Pwwp2a	149.775	62.3824	274.829	357.665	50.3724	1826.22	44.0511	0.829413	216.769	313.532	0.522221	2569.72	166.474	47.7438	503.606	100.685	16.05	367.209	211.125	4.36922	1024.38	2.23528	1.39951	-2.50048	-1.7274	1.55333	0.593741	0.265203	0.177949	-0.454634	-0.380946	0.795609	0.44507	1.17447	0.842272	-1.47756	-1.33302	1.21236	0.446778	-0.98504	-0.645646	1.17447	0.922381	-0.530406	-0.120179
ENSMUSG00000032409	Atr	83.61	31.0215	228.513	321.901	42.8834	1644.02	53.1426	11.7724	189.973	64.0689	1.5738	1168.25	69.4025	17.9385	216.769	222.564	13.5645	874.9	387.064	45.2498	2569.72	2.34894	1.3995	-2.00797	-1.25693	0.265203	-0.00238487	-1.85642	-1.33001	0.795609	0.506763	1.74276	1.03745	1.81853	1.09633	-0.606178	-0.538322	0.644064	0.154674	-2.1974	-1.30548	2.08374	1.27777	1.59122	0.737223
ENSMUSG00000058709	Egln2	50.3724	20.036	103.39	131.222	7.61388	621.575	24.2812	2.34675	100.685	0	0.0266085	83.61	27.8285	3.46763	90.5454	77.2001	16.5037	305.38	162.134	4.80933	830.084	2.50048	1.39861	-1.74276	-0.908422	-4.9252	-1.28018	-2.00797	-1.50237	0.49252	0.395315	2.34894	1.37177	1.6291	1.02084	-0.795609	-0.642228	-4.96308	-1.22151	-2.38683	-1.35542	1.6291	1.06564	6.21333	1.71358
ENSMUSG00000027365	Trpm7	260.716	134.74	530.817	1264.09	253.933	5650.97	282.169	77.2001	830.084	747.213	22.366	8162.34	503.606	166.474	1332.31	490.527	127.795	2028.6	59.1393	6.9613	339.314	1.89431	1.39769	-1.89431	-1.54971	0.378861	0.128285	0.606178	0.537022	0.719837	0.595805	-2.4626	-1.76971	2.08374	1.77395	-0.0378861	-0.0235219	1.28813	0.639888	-1.28813	-0.973841	1.06081	0.836351	-2.91723	-1.30109
ENSMUSG00000026566	Mpzl1	131.222	47.7438	260.716	339.314	22.366	1826.22	75.1732	2.26001	260.716	4.65876	0.140314	253.933	75.1732	1.1986	216.769	142.06	18.9597	852.198	5.62445	0.370435	65.8002	2.27317	1.39618	-1.51545	-0.906019	-2.42471	-0.986353	-0.265203	-0.28137	1.89431	1.30454	-3.29609	-1.71715	1.55333	0.963126	-0.568292	-0.569795	-2.1974	-0.961157	-2.15951	-1.3333	1.13658	0.739671	-1.13658	-0.347109
ENSMUSG00000032381	Fam96a	28.5956	8.07838	60.7396	134.74	2.52723	517.033	20.036	1.1986	103.39	0	0.0266085	83.61	56.0623	8.82252	166.474	162.134	39.5589	574.409	54.5833	0.110758	289.704	2.993	1.39569	-1.85642	-0.835312	-4.54634	-1.12059	-1.13658	-0.927291	2.00797	1.55429	-0.0757723	-0.236066	2.50048	1.29049	-0.151545	-0.158532	-4.01593	-0.89792	-1.55333	-0.809151	2.87935	2.03956	4.77365	0.905696
ENSMUSG00000038546	Ranbp9	77.2001	24.2812	162.134	170.931	17.9385	808.543	38.5076	1.14161	142.06	3.70855	0.110758	240.889	71.2758	18.9597	216.769	31.0215	2.43581	145.867	42.8834	0.266612	222.564	2.27317	1.39566	-1.43967	-0.887522	-2.12162	-0.78488	1.32601	1.02899	-0.98504	-0.681501	0.0757723	-0.151658	1.3639	0.872593	-0.49252	-0.489154	-2.04585	-0.794867	-0.98504	-0.592693	-0.530406	-0.258072	1.47756	0.447825
ENSMUSG00000050299	Gm9843	138.352	69.4025	267.68	297.439	50.3724	1687.79	98.0492	22.9877	357.665	0	0.0266085	88.1726	114.953	35.5146	377.006	98.0492	24.2812	397.39	11.7724	0.928065	109.02	2.15951	1.39487	-0.378861	-0.239003	-6.2891	-1.76518	1.0987	0.911439	0.68195	0.539261	-2.68992	-1.56027	1.25024	0.931676	-0.227317	-0.207022	-6.51642	-1.76918	-1.3639	-0.899029	0	0.00812463	2.34894	0.572648
ENSMUSG00000024588	Fech	18.4424	3.70855	44.0511	109.02	0.201805	465.378	5.80072	0.140314	31.8736	0	0.0266085	83.61	6.55396	0.110758	28.5956	23.626	1.08611	103.39	6.9613	0.140314	69.4025	4.84943	1.39446	-3.63707	-0.985785	-4.24325	-0.767098	-1.21236	-0.78725	2.08374	1.15402	-0.49252	-0.319341	3.14455	1.04056	-1.40179	-0.927075	-3.22032	-0.673293	-4.24325	-1.32509	2.12162	1.08337	0	0.242401
ENSMUSG00000006736	Tspan31	153.787	77.2001	297.439	228.513	36.4862	971.913	60.7396	6.55396	175.505	27.8285	0.334915	574.409	28.5956	1.31716	121.205	31.8736	2.17551	145.867	92.9813	0.0819684	530.817	2.31105	1.3942	-1.66699	-1.03353	-0.644064	-0.399276	-0.644064	-0.465291	-0.606178	-0.424179	2.23528	1.0763	0.644064	0.395951	-1.55333	-1.54638	-1.3639	-0.778627	-2.68992	-1.57601	-0.49252	-0.365161	1.21236	0.463259
ENSMUSG00000005198	Polr2a	134.74	47.7438	260.716	574.409	79.2809	2569.72	114.953	17.9385	418.874	274.829	4.65876	3255.1	85.8614	7.39062	289.704	45.2498	4.9639	205.627	180.202	0.604307	1024.38	2.04585	1.39348	-1.93219	-1.41488	0.719837	0.288311	-0.265203	-0.156059	-1.02293	-0.692182	1.6291	0.841975	2.15951	1.57834	-0.0378861	-0.121635	1.43967	0.665214	-2.57626	-1.67863	-1.0987	-0.679079	-0.719837	-0.305753
ENSMUSG00000022312	Eif3h	1079.67	638.14	1874.84	1778.86	517.033	7157.86	708.93	222.564	1924.75	2.01304	0.110758	267.68	574.409	216.769	1687.79	387.064	114.953	1367.79	127.795	0.266612	605.438	1.59122	1.39294	-0.454634	-0.398808	-6.5543	-2.47406	1.43967	1.32972	0.0757723	0.0613394	-2.00797	-1.48177	0.530406	0.526757	-0.719837	-0.825188	-6.70585	-2.60887	-1.28813	-1.11644	-0.606178	-0.478368	3.25821	0.762539
ENSMUSG00000020288	Ahsa2	51.7393	22.9877	103.39	90.5454	3.70855	387.064	22.9877	0.781997	85.8614	0	0.0266085	81.417	54.5833	11.1189	180.202	83.61	13.5645	348.369	83.61	0.370435	453.29	2.34894	1.39262	-1.3639	-0.882012	-4.47056	-1.0833	-0.265203	-0.128414	0.719837	0.495266	0.795609	0.203129	1.06081	0.654729	-0.947153	-0.863193	-5.1904	-1.27708	-0.871381	-0.501401	1.78065	1.13274	5.07674	1.09401
ENSMUSG00000029625	Cpsf4	41.746	15.6081	88.1726	134.74	6.35817	621.575	35.5146	0.201805	134.74	0	0.0266085	81.417	51.7393	5.80072	157.905	42.8834	0.201805	180.202	22.9877	0.110758	142.06	2.38683	1.39256	-1.59122	-0.908487	-4.62211	-1.18884	0.795609	0.45129	0.49252	0.0533788	-0.795609	-0.543385	1.74276	1.09652	-0.416747	-0.491559	-4.9252	-1.18733	-1.55333	-0.921723	0.644064	0.259079	3.06878	0.595099
ENSMUSG00000024135	Srbd1	14.3499	4.23006	38.5076	10.8048	0.562725	92.9813	0	0	6.16745	6.16745	0.110758	289.704	18.9597	0.444335	75.1732	1.78477	0.053925	20.036	0.0266085	0.053925	149.775	2.95512	1.39171	-3.14455	-1.70508	2.50048	0.766246	1.13658	0.569716	-2.27317	-1.02919	1.3639	0.328125	0.113658	0.0189106	-3.63707	-2.35995	0.719837	0.122962	0.189431	0.0379399	0	0.798671	0	-0.118278
ENSMUSG00000027176	Cstf3	114.953	47.7438	228.513	330.493	31.8736	1479.99	49.0408	3.46763	180.202	162.134	1.50709	2194.96	41.746	9.91045	145.867	142.06	19.4908	559.495	348.369	4.80933	2374.96	2.23528	1.39026	-2.50048	-1.63174	1.0987	0.37328	-2.00797	-1.38123	0.303089	0.164401	2.34894	1.01831	1.43967	0.965026	-0.98504	-0.922289	1.13658	0.400564	-2.76569	-1.6655	1.25024	0.734301	0.644064	0.245405
ENSMUSG00000102594	RP24-93F24.1	24.9539	6.35817	53.1426	111.947	0.110758	544.968	0	0.0266085	40.6381	0	0.0266085	83.61	92.9813	23.626	282.169	39.5589	2.26001	153.787	4.65876	0.110758	51.7393	4.43268	1.38954	-3.63707	-1.11549	-4.54634	-0.72887	1.6291	1.1949	-0.227317	-0.27895	-3.18244	-1.74556	2.65203	1.11408	-1.40179	-1.11306	-3.94016	-0.832083	-0.757723	-0.324326	2.53837	1.19814	0	0.154904
ENSMUSG00000026082	Rev1	79.2809	27.8285	153.787	149.775	2.52723	638.14	6.75496	0.522221	37.4836	166.474	1.64229	1975.99	25.6445	4.51209	88.1726	205.627	27.8285	787.561	35.5146	2.71743	234.62	2.76569	1.38732	-4.0917	-2.08384	2.15951	0.878343	-2.23528	-1.54893	2.76569	1.80589	-0.795609	-0.503997	1.17447	0.693862	-3.06878	-2.21069	1.70488	0.707406	-2.50048	-1.30748	4.65999	2.47452	-2.27317	-0.840428
ENSMUSG00000045639	Zfp629	49.0408	11.7724	109.02	42.8834	0.110758	330.493	0	0	6.16745	0	0.0266085	81.417	42.8834	2.62108	185.023	20.5958	1.44211	100.685	6.55396	0.201805	67.5777	5.49349	1.38545	-4.50845	-1.26231	0	-0.156143	1.25024	0.746712	-0.227317	-0.132392	-1.47756	-0.755163	0.303089	-0.13854	-5.22829	-3.39657	-4.73577	-1.19919	-0.378861	0.0838294	4.39479	2.06247	1.81853	0.406813
ENSMUSG00000044533	Rps2	260.716	142.06	490.527	313.532	69.4025	1519.4	100.685	22.9877	367.209	0	0.0266085	83.61	222.564	81.417	638.14	149.775	44.0511	559.495	92.9813	12.4611	589.72	1.93219	1.3847	-0.568292	-0.416275	-6.44064	-1.82955	0.795609	0.696712	-0.227317	-0.178951	-0.719837	-0.482709	0.189431	0.165872	-1.21236	-1.16684	-7.50145	-2.18809	-0.340975	-0.24181	0.49252	0.380048	5.26617	1.50632
ENSMUSG00000029657	Hsph1	180.202	90.5454	357.665	367.209	2.26001	1332.31	79.2809	2.52723	297.439	0.928065	0.0819684	162.134	73.1989	10.4988	195.055	60.7396	6.9613	222.564	127.795	0.233783	874.9	2.27317	1.38447	-1.43967	-0.871916	-4.05382	-1.27757	-0.151545	-0.108177	-0.189431	-0.121118	1.28813	0.581166	0.947153	0.619248	-1.06081	-1.02804	-4.39479	-1.52371	-2.1974	-1.3384	-0.227317	-0.104539	4.16747	0.94546
ENSMUSG00000059409	Ppp2r5d	35.5146	9.08389	90.5454	305.38	0.69082	1479.99	39.5589	2.52723	185.023	5.1226	0.140314	289.704	2.9179	0.110758	22.9877	34.5682	0.646995	124.457	4.23006	0.0819684	50.3724	2.91723	1.38243	-2.08374	-1.059	-2.12162	-0.830709	-2.42471	-1.05223	2.95512	1.30925	-1.40179	-0.56101	3.18244	1.5356	0.454634	0.193038	-0.416747	-0.258124	-6.17544	-2.00854	-0.303089	-0.196601	-1.6291	-0.499351
ENSMUSG00000067352	Gm14149	25.6445	10.8048	57.5806	106.168	9.3522	672.606	24.9539	4.23006	109.02	0.69082	0.0819684	200.272	47.7438	11.1189	162.134	32.7483	4.65876	166.474	32.7483	2.9179	289.704	2.53837	1.38183	-1.17447	-0.642157	-3.10666	-0.658971	0.644064	0.442053	-0.227317	-0.163318	0.113658	0.0241795	2.31105	1.39915	0.113658	0.01259	-3.59918	-0.428421	-1.21236	-0.673193	0.530406	0.292487	2.53837	0.623465
ENSMUSG00000028062	Lamtor2	57.5806	24.2812	114.953	85.8614	5.98168	441.515	28.5956	4.65876	111.947	0	0.0266085	81.417	0	0.053925	31.8736	38.5076	5.62445	166.474	0	0	8.82252	2.23528	1.38147	-1.13658	-0.660364	-4.69788	-1.1769	-1.25024	-0.800645	3.33398	1.78948	-3.94016	-2.12814	1.02293	0.680598	-0.795609	-0.760406	-5.22829	-1.30593	-3.75073	-2.23444	0.454634	0.25005	0	-0.727013
ENSMUSG00000048731	Ggnbp1	11.4413	4.0945	28.5956	33.6463	1.1986	205.627	3.46763	0.370435	27.0813	1.03204	0.110758	189.973	7.39062	0.878091	36.4862	11.7724	0.878091	69.4025	71.2758	9.08389	477.788	3.18244	1.38121	-2.65203	-1.23184	-0.606178	-0.0407425	-1.74276	-1.09705	-0.49252	-0.314129	3.18244	1.80813	1.89431	0.907334	-1.51545	-0.923409	-0.49252	-0.0422591	-2.50048	-1.09386	1.59122	0.797699	3.18244	0.915342
ENSMUSG00000023892	Zfp51	64.0689	6.35817	127.795	59.1393	1.85887	282.169	0	0.053925	41.746	0	0.0266085	83.61	0	0	5.45276	0	0.053925	30.1916	3.02215	0.053925	36.4862	2.7278	1.38101	-1.74276	-0.933329	-3.25821	-0.721484	-1.93219	-1.07404	0	0.477266	0.871381	0.487308	0.151545	0.047599	-2.12162	-1.45101	-4.88731	-1.18997	-5.30406	-2.47159	0	-0.205832	0	0.08681
ENSMUSG00000043587	Pxylp1	39.5589	12.4611	81.417	142.06	0.928065	672.606	11.7724	0.0819684	40.6381	0	0.0266085	81.417	75.1732	3.35183	289.704	95.482	0.300315	377.006	162.134	5.62445	997.801	3.86439	1.38079	-3.06878	-1.26195	-4.62211	-0.947555	-0.606178	-0.428936	0.227317	0.00617551	1.47756	0.751736	2.31105	0.92256	-1.3639	-1.24212	-4.50845	-1.08114	-1.40179	-0.571119	2.87935	1.20666	6.0239	1.61514
ENSMUSG00000038954	Supt3	18.9597	2.71743	45.2498	28.5956	0.928065	180.202	2.71743	0.266612	23.626	0	0.0266085	81.417	2.26001	0.170656	17.9385	0.73581	0.053925	14.7583	44.0511	1.5738	330.493	3.71284	1.38074	-2.61414	-0.893938	-1.74276	-0.411828	-1.97008	-0.878525	-2.50048	-1.13915	4.35691	1.7477	1.3639	0.570189	-1.85642	-0.959839	-2.31105	-0.581677	-3.44764	-1.28754	-0.606178	-0.355249	4.0917	1.00381
ENSMUSG00000087590	2410004N09Rik	15.1777	5.28551	33.6463	34.5682	2.34675	205.627	7.84308	0.233783	36.4862	0	0.0266085	83.61	41.746	10.4988	142.06	2.71743	0.053925	23.626	0	0	9.3522	2.87935	1.3805	-1.51545	-0.828279	-2.7278	-0.551381	4.28113	2.72816	-2.42471	-1.39214	-3.97804	-2.20231	1.55333	0.859161	-0.719837	-0.62891	-3.25821	-0.627359	-0.0757723	0.00974867	-0.909267	-0.39617	0	-0.71397
ENSMUSG00000030849	Fgfr2	35.5146	10.2008	85.8614	200.272	4.9639	1051.66	31.8736	0.444335	118.038	124.457	0.604307	1404.21	274.829	83.61	898.207	30.1916	1.93494	121.205	42.8834	0.170656	313.532	2.53837	1.38033	-2.65203	-1.36262	1.25024	0.430662	3.22032	2.613	-2.61414	-1.87692	-1.25024	-1.01075	2.61414	1.47719	-0.303089	-0.253222	2.27317	0.850225	0.265203	0.227735	0	-0.0214977	-1.55333	-0.631258
ENSMUSG00000020137	Thap2	14.3499	4.80933	36.4862	170.931	7.84308	708.93	35.5146	4.0945	145.867	0	0.053925	98.0492	24.9539	2.09321	88.1726	31.8736	3.83383	131.222	92.9813	3.02215	517.033	2.57626	1.38021	-1.51545	-0.789804	-5.26617	-1.29487	-0.606178	-0.454415	-0.0378861	-0.0465842	2.04585	1.01899	3.52341	1.87086	1.43967	0.886084	-3.22032	-0.557652	-2.68992	-1.45598	-0.303089	-0.144653	4.96308	1.26538
ENSMUSG00000034958	Atcay	145.867	67.5777	282.169	211.125	13.5645	922.133	50.3724	8.07838	162.134	0	0.0266085	88.1726	138.352	27.8285	387.064	98.0492	7.61388	330.493	51.7393	1.50709	330.493	2.27317	1.37997	-1.43967	-0.882157	-5.60715	-1.47883	0.947153	0.712278	-0.0757723	-0.0994016	-0.49252	-0.418655	0.757723	0.496239	-1.28813	-1.2265	-6.47853	-1.75434	-0.68195	-0.417532	0.98504	0.655753	4.58422	1.17741
ENSMUSG00000038417	Fig4	22.366	6.35817	47.7438	0	0.053925	638.14	0	0	6.16745	0.928065	0.110758	162.134	36.4862	0.110758	118.038	10.2008	0.522221	53.1426	0	0	9.08389	6.51642	1.37978	-5.98601	-1.43357	0.0378861	-0.178571	2.95512	1.31195	-0.833495	-0.351772	-4.39479	-2.02334	2.80357	0.840804	-4.05382	-2.64107	-1.47756	-0.295052	-1.85642	-0.63312	3.10666	1.62604	-0.0757723	-1.10701
ENSMUSG00000004988	Fxyd4	9.91045	2.26001	22.366	20.5958	0.140314	131.222	0	0	8.82252	0	0.0266085	83.61	13.5645	0.829413	50.3724	15.6081	0.604307	65.8002	0	0	8.82252	4.28113	1.37947	-3.25821	-1.00413	0	-0.00561048	0.68195	0.416053	1.06081	0.652106	-3.40975	-1.86261	1.70488	0.440315	-2.7278	-1.63327	-2.42471	-0.363195	-0.947153	-0.207464	3.48552	1.6427	0	-0.727205
ENSMUSG00000056708	Ier5	3.58651	0.110758	12.1122	30.1916	0.4069	153.787	1.31716	0.053925	16.5037	13.9521	0.140314	348.369	0	0.0266085	16.5037	3.12917	0.233783	24.2812	0	0	8.82252	3.29609	1.37939	-3.59918	-1.53751	2.04585	0.539029	0	0.133583	1.3639	0.823968	-1.17447	-0.830194	3.33398	1.49035	-0.340975	-0.285469	3.48552	1.012	-3.78861	-1.47847	0.947153	0.507334	-4.69788	-1.43464
ENSMUSG00000039533	Mmd2	54.5833	16.5037	118.038	109.02	0.69082	503.606	3.46763	0.053925	21.7603	10.8048	0.140314	367.209	0.053925	0.0266085	7.61388	517.033	14.7583	2138.05	31.0215	1.44211	211.125	4.31902	1.37932	-4.28113	-1.51713	0.757723	0.157863	-7.23625	-3.24238	5.22829	2.32583	-0.871381	-0.499082	1.13658	0.461203	-3.5613	-2.40018	-0.227317	-0.278792	-6.13755	-1.87906	6.21333	2.59293	0.265203	0.172361
ENSMUSG00000008393	Carhsp1	60.7396	20.036	124.457	106.168	13.5645	559.495	24.2812	0.781997	88.1726	10.2008	0.170656	441.515	138.352	35.5146	367.209	67.5777	4.0945	234.62	0	0.0266085	39.5589	2.1974	1.37906	-1.66699	-1.10628	0.454634	-0.00540373	1.66699	1.40884	-0.303089	-0.265931	-5.91024	-2.21516	1.0987	0.761238	-0.909267	-0.814004	0.113658	-0.140713	0.265203	0.195124	1.3639	0.860664	-3.59918	-0.982105
ENSMUSG00000034595	Ppp1r18	6.75496	0.482767	21.1704	23.626	0.0819684	142.06	0.0266085	0	8.07838	0	0.0266085	83.61	0	0.0266085	44.0511	0.562725	0.053925	15.1777	0	0	8.82252	4.47056	1.37898	-3.67496	-1.19888	0	-0.0809701	3.37187	0.909313	-2.04585	-0.474731	0	-0.683143	2.15951	0.661503	-2.42471	-1.31311	-2.00797	-0.200868	-1.13658	-0.513009	0.0378861	0.391343	0	-0.73127
ENSMUSG00000029086	Prom1	31.0215	5.28551	71.2758	0	0.053925	59.1393	0	0	6.16745	0	0.0266085	83.61	38.5076	1.64229	118.038	0	0.053925	418.874	26.3535	0.110758	170.931	3.10666	1.37843	-2.27317	-0.92652	0	0.288006	-0.644064	-0.213785	1.6291	0.421626	-0.530406	-0.332	-1.13658	-0.650507	-4.35691	-2.0163	-3.75073	-0.785886	1.81853	0.899342	5.94812	1.15143	3.40975	0.705911
ENSMUSG00000007812	Zfp655	321.901	162.134	574.409	589.72	134.74	2438.18	157.905	45.2498	530.817	59.1393	0.300315	971.913	453.29	145.867	1199.36	0.444335	0.0266085	13.5645	44.0511	0.444335	274.829	1.81853	1.3783	-1.02293	-0.801771	-1.25024	-0.815613	4.20536	3.42367	-7.27414	-4.51347	-1.25024	-0.946108	0.719837	0.623136	-0.795609	-0.854888	-1.43967	-0.937636	-0.303089	-0.230365	-6.44064	-3.72139	-0.49252	-0.0711959
ENSMUSG00000073647	Gm10557	20.5958	7.17314	49.0408	31.0215	3.96246	205.627	6.9613	0.69082	45.2498	0	0.0266085	88.1726	15.1777	2.62108	62.3824	13.187	1.71259	67.5777	2.01304	0.201805	36.4862	2.61414	1.37826	-1.0987	-0.572735	-2.80357	-0.57422	0.757723	0.465249	0.530406	0.284771	-1.97008	-0.85739	1.21236	0.73699	-0.947153	-0.651107	-3.5613	-0.731116	-1.43967	-0.799942	0.49252	0.24872	0.303089	-0.00280354
ENSMUSG00000031925	Maml2	23.626	5.1226	51.7393	142.06	1.08611	605.438	0	0.0266085	67.5777	0	0.0266085	83.61	103.39	5.62445	418.874	98.0492	3.02215	418.874	7.17314	0.170656	67.5777	3.03089	1.37705	-2.04585	-0.933341	-4.62211	-0.987978	0.909267	0.426368	0.719837	0.467048	-2.95512	-1.42883	2.80357	1.20468	-0.0378861	-0.271385	-3.5613	-0.755499	-0.227317	-0.0947459	2.7278	1.44989	1.70488	0.378037
ENSMUSG00000049670	Morn4	170.931	79.2809	339.314	297.439	1.03204	1479.99	50.3724	9.91045	170.931	0	0.0266085	81.417	24.2812	0.370435	77.2001	90.5454	20.5958	313.532	0	0.0266085	589.72	2.80357	1.37676	-2.00797	-0.832276	-5.79658	-1.61203	-2.12162	-1.47005	1.55333	1.07851	1.70488	0.679913	1.02293	0.476389	-1.3639	-1.23213	-6.74373	-1.88449	-3.97804	-1.95237	0.568292	0.400043	5.53138	1.05765
ENSMUSG00000028948	Nol9	65.8002	24.2812	153.787	67.5777	3.02215	377.006	11.1189	1.44211	59.1393	0.233783	0.053925	127.795	90.5454	16.5037	267.68	7.39062	0.69082	47.7438	13.9521	1.31716	138.352	2.95512	1.37577	-1.93219	-0.946434	-3.29609	-0.669291	2.7278	1.65693	-2.34894	-1.38152	-1.43967	-0.703025	0.454634	0.145727	-2.23528	-1.67636	-5.11463	-1.13282	-0.151545	-0.0100721	-0.303089	-0.143754	1.97008	0.445613
ENSMUSG00000066043	Phactr4	9.91045	1.31716	22.366	131.222	0.444335	605.438	2.09321	0.0819684	25.6445	3.02215	0.140314	267.68	0	0.0266085	16.5037	8.07838	0.646995	46.4805	0	0.0266085	138.352	4.96308	1.37539	-4.62211	-1.60748	-0.757723	-0.265772	-1.97008	-0.907797	0	0.136032	2.80357	0.795253	4.16747	1.27832	-0.947153	-0.496555	1.40179	0.377418	-5.68292	-1.51711	1.0987	0.547894	0	0.0776213
ENSMUSG00000035933	Cog5	8.56794	0.444335	21.7603	4.51209	0.170656	67.5777	0	0	6.16745	0	0.0266085	83.61	18.4424	3.58651	71.2758	0	0.053925	51.7393	0	0.0266085	35.5146	2.53837	1.37532	-1.6291	-1.05265	-0.0378861	0.337712	1.43967	0.988386	0.0378861	-0.227401	-2.76569	-0.952968	0	0.0186198	-2.80357	-1.55248	-2.27317	-0.270471	1.3639	0.587896	3.40975	1.09675	0	-0.110797
ENSMUSG00000007207	Stx1a	81.417	26.3535	162.134	73.1989	0.781997	321.901	7.39062	0.444335	37.4836	0	0.0266085	83.61	7.61388	0.928065	35.5146	56.0623	1.2571	195.055	21.7603	1.85887	149.775	4.01593	1.37494	-2.84146	-0.941545	-3.94016	-0.846991	-2.27317	-1.33139	2.4626	1.19967	0.151545	0.0940231	0.378861	0.0431588	-3.03089	-2.05926	-5.4556	-1.42495	-3.33398	-1.1883	2.87935	1.30594	3.44764	0.912196
ENSMUSG00000024502	Jakmip2	297.439	138.352	559.495	387.064	16.5037	1519.4	69.4025	16.5037	234.62	0	0.0266085	85.8614	149.775	41.746	465.378	211.125	30.1916	971.913	289.704	46.4805	1441.6	2.76569	1.37394	-1.97008	-0.920745	-6.40276	-1.76101	-0.644064	-0.523663	0.227317	0.157958	0.757723	0.489577	0.68195	0.302619	-1.85642	-1.65723	-7.42568	-2.19346	-1.51545	-0.760347	1.6291	1.05547	6.74373	2.00796
ENSMUSG00000048920	Fkrp	14.7583	3.58651	35.5146	0	0.0819684	274.829	0	0	6.16745	0	0.0266085	81.417	8.56794	0.140314	35.5146	0	0.053925	31.0215	0	0.0266085	83.61	5.49349	1.37352	-4.65999	-1.1485	0	-0.14866	0	0.0463115	0	-0.316342	0.833495	0.0581974	2.00797	0.544271	-3.71284	-2.26057	-3.14455	-0.612133	-2.87935	-0.742713	2.4626	0.91924	0	0.171162
ENSMUSG00000037239	Spred3	32.7483	9.3522	67.5777	149.775	2.26001	672.606	16.05	0.170656	69.4025	0	0.0266085	81.417	153.787	30.1916	430.046	42.8834	1.5738	138.352	12.8193	0.140314	83.61	3.40975	1.37212	-2.53837	-1.29813	-4.50845	-1.07773	2.1974	1.42618	-1.0987	-0.896552	-2.15951	-1.36247	2.4626	0.963372	-0.795609	-0.824923	-4.50845	-1.05148	-0.568292	-0.158632	1.0987	0.64646	2.4626	0.521539
ENSMUSG00000098090	2700099C18Rik	12.4611	0.73581	30.1916	19.4908	0.0819684	131.222	0	0.0266085	8.31995	0	0.0266085	83.61	0	0.0266085	16.5037	11.4413	0.233783	51.7393	16.05	0.370435	109.02	4.12959	1.37064	-3.33398	-1.03508	0	-0.000929421	-2.1974	-1.23455	1.02293	0.502249	1.55333	0.703462	1.25024	0.371476	-2.993	-1.56786	-2.38683	-0.425893	-2.993	-0.938336	3.22032	1.43575	2.80357	0.616086
ENSMUSG00000035189	Ano4	64.0689	11.7724	153.787	92.9813	10.4988	490.527	14.3499	2.26001	65.8002	62.3824	1.08611	1137.95	57.5806	14.7583	189.973	62.3824	12.4611	282.169	33.6463	3.96246	253.933	2.38683	1.37018	-2.50048	-1.48484	1.70488	0.536803	0.151545	0.0946791	0.568292	0.398148	-0.49252	-0.306281	0.833495	0.528517	-1.85642	-1.20065	1.06081	0.299323	-0.833495	-0.488989	2.08374	1.29989	-1.32601	-0.385771
ENSMUSG00000020832	Eral1	60.7396	25.6445	127.795	67.5777	9.3522	441.515	18.9597	0.266612	65.8002	0	0.0266085	81.417	69.4025	3.58651	205.627	79.2809	1.93494	289.704	38.5076	0.69082	234.62	2.34894	1.3691	-1.17447	-0.710604	-3.86439	-0.925514	0.227317	0.116706	0.795609	0.344835	-0.151545	-0.14436	0.49252	0.288088	-1.51545	-1.25145	-5.26617	-1.33064	-0.113658	-0.121918	2.27317	0.982894	4.16747	1.01569
ENSMUSG00000059119	Nap1l4	357.665	170.931	672.606	465.378	75.1732	2028.6	153.787	39.5589	453.29	11.4413	0.370435	397.39	205.627	57.5806	517.033	200.272	57.5806	690.53	44.0511	0.604307	267.68	1.93219	1.36895	-1.06081	-0.71347	-2.57626	-1.19779	0.68195	0.580821	0.68195	0.61682	-1.74276	-1.22802	0.454634	0.332297	-1.13658	-1.18137	-2.95512	-1.43952	-1.28813	-0.925983	0.49252	0.416918	0.113658	0.059844
ENSMUSG00000020680	Taf15	34.5682	13.187	77.2001	31.8736	1.44211	185.023	1.93494	0.110758	17.4476	2.26001	0.110758	260.716	103.39	26.3535	313.532	79.2809	8.07838	305.38	38.5076	2.17551	289.704	3.14455	1.36814	-2.84146	-1.28365	0.947153	0.242826	0.757723	0.622796	-0.0757723	-0.0954171	-0.833495	-0.522688	0.0757723	-0.0472562	-3.37187	-2.13755	-0.644064	-0.329859	1.47756	0.967078	4.43268	2.24918	1.21236	0.352346
ENSMUSG00000026975	Dph7	39.5589	13.187	90.5454	37.4836	0.781997	200.272	5.1226	0.300315	31.8736	0	0.0266085	81.417	24.2812	0.979368	95.482	31.8736	0.140314	111.947	71.2758	0.444335	357.665	2.993	1.36747	-2.12162	-0.916399	-2.87935	-0.564564	-0.644064	-0.394917	-0.151545	-0.244271	1.97008	0.865559	0.378861	0.122721	-2.50048	-1.82471	-4.54634	-1.08405	-0.98504	-0.50004	2.15951	0.852653	4.96308	1.11773
ENSMUSG00000091277	Gm1818	5.45276	1.5738	16.5037	19.4908	1.50709	153.787	3.46763	0.201805	24.2812	0	0.0266085	88.1726	1.71259	0.110758	14.3499	1.2571	0.053925	15.6081	0	0	9.3522	2.993	1.36718	-1.6291	-0.810686	-1.81853	-0.238017	0.265203	0.463578	0.189431	0.471863	-0.795609	-0.614637	2.31105	1.16961	-0.49252	-0.269919	-1.66699	-0.0909796	-3.29609	-1.49938	-0.416747	-0.253625	0	-0.736588
ENSMUSG00000001910	Nacc1	7.17314	2.17551	21.7603	81.417	0.233783	387.064	0.73581	0.053925	13.9521	4.23006	0.140314	247.325	3.58651	0.4069	25.6445	28.5956	1.08611	118.038	0.110758	0.0266085	15.6081	5.15251	1.36636	-4.77365	-1.31834	0	0.0194131	-1.70488	-0.95236	3.52341	1.69743	-3.22032	-1.42718	3.44764	1.06849	-2.12162	-1.12414	1.17447	0.332776	-4.28113	-1.19286	3.78861	1.68682	-2.95512	-1.01925
ENSMUSG00000027130	Slc12a6	185.023	81.417	377.006	672.606	134.74	3341.74	205.627	35.5146	672.606	103.39	2.9179	1975.99	180.202	44.0511	605.438	377.006	92.9813	1441.6	407.991	50.3724	2374.96	1.89431	1.36479	-1.28813	-0.982873	-0.68195	-0.441442	-1.02293	-0.871874	0.644064	0.48555	0.49252	0.24255	2.08374	1.63442	0.340975	0.218824	0.227317	0.00306156	-2.08374	-1.48808	0.719837	0.538868	0.795609	0.377827
ENSMUSG00000020491	2810021J22Rik	11.1189	1.78477	27.0813	57.5806	0.140314	305.38	1.08611	0.0819684	18.4424	25.6445	0.140314	503.606	9.62766	0.170656	40.6381	3.96246	0.140314	33.6463	0	0.0266085	20.036	4.05382	1.36417	-4.20536	-1.53942	0.833495	0.171803	1.43967	0.592115	0	0.0890057	-1.78065	-0.628698	2.993	1.12459	-2.08374	-1.01803	2.00797	0.473268	-3.18244	-1.17905	0.871381	0.371954	-3.86439	-1.01434
ENSMUSG00000069835	Sat2	31.8736	8.56794	67.5777	0	0.053925	216.769	0	0	6.35817	0	0.0266085	88.1726	0	0	5.80072	12.8193	0.73581	75.1732	0.522221	0.053925	20.5958	5.22829	1.36222	-5.03886	-1.16646	0	-0.24766	-2.57626	-1.521	3.75073	2.15306	-1.70488	-0.695902	0.833495	0.182215	-4.50845	-2.83826	-4.05382	-0.896318	-5.15251	-1.30338	3.75073	1.99277	0	-0.440995
ENSMUSG00000021413	Prpf4b	247.325	114.953	530.817	274.829	56.0623	1332.31	103.39	16.9695	330.493	10.4988	0.140314	397.39	830.084	297.439	2374.96	157.905	46.4805	589.72	490.527	47.7438	3341.74	1.85642	1.36178	-0.909267	-0.669152	-1.74276	-0.887516	1.81853	1.57227	-2.04585	-1.8045	0	-0.0338857	0.454634	0.359499	-1.0987	-1.01307	-2.27317	-1.143	1.40179	1.11602	0.644064	0.499519	3.5613	1.40472
ENSMUSG00000048960	Prex2	22.366	7.61388	54.5833	118.038	13.9521	727.821	17.9385	2.81635	85.8614	88.1726	0.878091	1367.79	29.3831	5.62445	114.953	16.05	1.64229	90.5454	321.901	27.0813	2028.6	2.38683	1.36116	-2.4626	-1.43778	1.70488	0.498415	-1.21236	-0.739673	-1.93219	-1.20043	3.52341	1.89258	2.61414	1.65618	-0.0378861	-0.0504091	2.65203	0.841766	-2.08374	-1.15722	-0.0757723	-0.0389986	0.947153	0.471719
ENSMUSG00000030276	Ttll3	4.36922	0.646995	14.3499	0	0.053925	49.0408	0	0	6.16745	0	0.0266085	81.417	41.746	0.562725	138.352	0	0.053925	17.9385	0	0.0266085	357.665	2.993	1.36056	0	-0.90692	0	0.311392	0.98504	0.602805	-3.75073	-1.91999	1.78065	0.607542	1.13658	0.47265	-1.89431	-1.33846	-1.43967	-0.0301747	1.97008	0.895781	0	0.756296	4.81154	0.834986
ENSMUSG00000028430	Nol6	60.7396	25.6445	121.205	109.02	4.80933	503.606	15.6081	2.43581	67.5777	0	0.0266085	83.61	39.5589	7.17314	124.457	32.7483	4.23006	134.74	15.6081	1.31716	134.74	3.03089	1.35874	-1.89431	-0.908126	-4.12959	-1.05618	0.530406	0.362794	0.151545	0.0674895	-0.909267	-0.488139	1.21236	0.602486	-1.51545	-1.28324	-5.1904	-1.30084	-1.81853	-0.860264	0.795609	0.488124	2.50048	0.650134
ENSMUSG00000018387	Shroom1	21.7603	8.07838	51.7393	77.2001	5.98168	559.495	13.9521	1.78477	65.8002	2.09321	0.140314	166.474	31.8736	5.98168	124.457	11.7724	1.08611	67.5777	18.9597	1.71259	170.931	2.76569	1.35846	-1.59122	-0.796415	-1.93219	-0.462793	1.06081	0.727775	-0.871381	-0.56076	0.303089	0.110911	2.04585	1.11325	-0.49252	-0.366308	-1.6291	-0.376149	-1.25024	-0.608257	0.0378861	-0.00271473	1.66699	0.430268
ENSMUSG00000006333	Rps9	2028.6	1199.36	3522	3170.71	946.696	12756.1	1519.4	605.438	4461.27	0	0.0266085	88.1726	1732.73	747.213	4461.27	1559.85	589.72	5361.78	114.953	6.9613	621.575	1.43967	1.35827	0.189431	0.165898	-10.1914	-3.52275	1.06081	1.16887	0.606178	0.665617	-3.48552	-2.57357	0.416747	0.436826	-0.454634	-0.533464	-10.4566	-3.62757	-0.644064	-0.593821	0	0.000542349	5.56926	1.53022
ENSMUSG00000061393	Acvr2b	22.366	4.51209	50.3724	0	0.0819684	175.505	0.522221	0.0266085	10.4988	0	0.0266085	83.61	25.6445	0.266612	73.1989	20.5958	0.482767	95.482	1.44211	0.0819684	31.0215	4.77365	1.35671	-3.8265	-0.958279	0	-0.215414	0.833495	0.138799	0.606178	0.501868	-2.84146	-1.15694	1.13658	0.42861	-3.33398	-2.07407	-3.71284	-0.79752	-0.947153	-0.511276	3.22032	1.47665	0	-0.111082
ENSMUSG00000034218	Atm	45.2498	11.7724	98.0492	240.889	0.233783	830.084	39.5589	2.71743	134.74	17.9385	0.444335	517.033	26.3535	2.62108	85.8614	34.5682	4.36922	124.457	157.905	4.36922	1332.31	2.61414	1.35564	-2.04585	-1.0663	-0.303089	-0.254557	-1.3639	-0.93099	-0.530406	-0.353716	2.76569	1.13393	2.42471	1.36246	-0.0378861	-0.103362	0.568292	0.0224701	-3.06878	-1.51198	-0.151545	-0.067476	1.59122	0.579888
ENSMUSG00000029192	Tbc1d14	77.2001	29.3831	180.202	503.606	31.0215	2438.18	77.2001	11.4413	260.716	216.769	4.51209	3088.5	305.38	51.7393	874.9	114.953	27.0813	441.515	81.417	10.2008	544.968	2.31105	1.35561	-2.08374	-1.18397	0.757723	0.303337	1.32601	1.07423	-0.871381	-0.67506	-1.17447	-0.79284	2.38683	1.50299	0	-0.0355517	1.74276	0.797083	-0.719837	-0.408283	0.606178	0.42372	-1.66699	-0.661381
ENSMUSG00000062461	Gm5453	1.78477	0.0819684	6.55396	3.70855	0.201805	53.1426	0	0	6.16745	0	0.0266085	83.61	15.1777	1.64229	57.5806	4.9639	0.140314	39.5589	0	0	9.08389	2.1974	1.35462	-1.3639	-0.922575	0	0.372771	2.38683	1.30175	-0.454634	-0.201553	-3.10666	-1.77683	1.32601	0.766771	-0.909267	-0.651652	0	0.3503	1.3639	0.570431	2.12162	1.15214	0	-0.732451
ENSMUSG00000023915	Tnfrsf21	134.74	46.4805	260.716	162.134	5.80072	830.084	12.8193	1.71259	67.5777	211.125	0.482767	1826.22	180.202	26.3535	517.033	90.5454	21.7603	367.209	106.168	4.80933	727.821	2.27317	1.35453	-3.44764	-1.91677	2.15951	0.667507	0.871381	0.577996	-0.530406	-0.381794	0.113658	-0.109488	0.378861	0.223677	-3.10666	-2.48622	0.833495	0.162774	-0.0378861	-0.0307963	2.76569	1.69861	-0.719837	-0.181838
ENSMUSG00000037826	Ppm1k	42.8834	4.9639	95.482	727.821	90.5454	3430.69	157.905	15.6081	530.817	81.417	1.50709	2438.18	71.2758	8.82252	200.272	142.06	22.366	589.72	28.5956	1.2571	211.125	1.93219	1.35437	-1.51545	-1.12134	-0.606178	-0.41513	-0.265203	-0.235176	1.0987	0.830306	-0.98504	-0.696417	3.8265	2.75862	2.12162	1.38797	2.15951	0.717808	-2.84146	-1.99582	-0.454634	-0.238469	-1.89431	-0.59803
ENSMUSG00000045410	Akr1e1	69.4025	26.3535	145.867	71.2758	3.46763	430.046	7.17314	0.928065	41.746	16.5037	0.4069	490.527	75.1732	8.07838	216.769	45.2498	2.17551	185.023	31.8736	3.02215	274.829	2.84146	1.35297	-2.57626	-1.32786	0.871381	0.171534	0.378861	0.240694	-0.0757723	-0.156306	-0.0757723	-0.0475904	0.454634	0.16136	-2.65203	-1.96127	-0.265203	-0.289974	-0.568292	-0.256606	2.23528	0.992459	0.0378861	0.0816801
ENSMUSG00000035960	Apex1	31.8736	13.187	65.8002	53.1426	4.51209	313.532	10.2008	0.928065	56.0623	0	0.0266085	83.61	28.5956	4.23006	95.482	37.4836	4.51209	153.787	11.1189	0.233783	111.947	2.65203	1.35191	-1.59122	-0.799534	-3.48552	-0.790161	0.189431	0.105241	0.833495	0.535278	-0.909267	-0.509572	1.17447	0.654594	-1.25024	-0.910279	-4.35691	-0.983173	-1.21236	-0.634771	1.70488	0.964548	2.23528	0.499396
ENSMUSG00000035033	Tbr1	23.626	5.62445	50.3724	5.45276	0.170656	75.1732	0	0	6.75496	0	0.053925	92.9813	1.1986	0.053925	15.1777	11.1189	0.140314	54.5833	3.12917	0.266612	60.7396	2.80357	1.35157	-1.81853	-1.05712	0	0.371502	-1.85642	-0.779094	1.85642	0.703518	-0.0378861	0.0566819	-1.06081	-0.542452	-4.16747	-2.52107	-3.63707	-0.706219	-1.66699	-0.696482	3.18244	1.26916	0.416747	0.130479
ENSMUSG00000013878	Rnf170	64.0689	16.9695	127.795	321.901	1.37881	1367.79	14.7583	0.300315	59.1393	45.2498	0.829413	997.801	8.31995	1.03204	36.4862	111.947	6.16745	430.046	124.457	0.878091	690.53	3.94016	1.34959	-3.71284	-1.41005	0.454634	0.0859044	-3.33398	-2.32625	1.70488	1.17402	1.3639	0.605014	2.27317	0.87749	-1.81853	-1.41219	1.02293	0.208688	-4.77365	-1.58081	2.87935	1.83073	0.189431	0.124406
ENSMUSG00000035620	Ric8b	56.0623	17.4476	121.205	157.905	12.1122	830.084	37.4836	0.370435	134.74	0	0.0266085	83.61	100.685	3.02215	274.829	81.417	6.75496	282.169	131.222	0.482767	655.147	2.31105	1.34694	-1.6291	-0.968474	-5.15251	-1.34628	0.378861	0.230418	-0.151545	-0.103972	0.833495	0.248822	1.78065	1.09438	-0.303089	-0.357859	-4.81154	-1.23718	-0.909267	-0.528774	1.06081	0.740936	5.83446	1.1422
ENSMUSG00000052125	F730043M19Rik	32.7483	13.187	73.1989	477.788	44.0511	2438.18	53.1426	10.2008	205.627	808.543	33.6463	12756.1	121.205	36.4862	397.39	100.685	17.4476	407.991	109.02	15.1777	808.543	2.34894	1.34447	-3.03089	-2.02734	2.1974	1.07219	0.265203	0.20648	-0.227317	-0.162515	0.189431	0.0942664	3.78861	2.31148	0.833495	0.618938	4.35691	2.14505	-1.89431	-1.11507	0.68195	0.477604	-2.4626	-1.06572
ENSMUSG00000041712	Ubr7	51.7393	14.7583	131.222	153.787	0.604307	727.821	35.5146	1.14161	111.947	0	0.0266085	83.61	36.4862	0.300315	138.352	15.6081	0.233783	59.1393	1.37881	0.110758	31.8736	2.76569	1.34432	-1.93219	-0.967529	-5.1904	-1.30819	1.81853	0.699986	-0.530406	-0.188313	-2.76569	-1.08465	1.85642	1.04747	-0.416747	-0.408923	-4.84943	-1.20512	-2.12162	-1.14499	-1.0987	-0.584051	0	-0.101806
ENSMUSG00000025737	Wdr24	79.2809	22.366	166.474	0	0.053925	274.829	0	0	8.07838	0	0.0266085	83.61	59.1393	1.5738	175.505	27.8285	0.201805	124.457	0.0266085	0.0266085	13.187	5.75869	1.3443	-5.4556	-1.08668	0	-0.300837	1.93219	0.822575	-0.49252	-0.299397	-5.03886	-2.14053	0.151545	-0.165128	-5.72081	-3.49351	-5.4556	-1.4124	-0.340975	-0.0687884	4.39479	1.51212	0	-0.545013
ENSMUSG00000017307	Acot8	11.7724	1.5738	28.5956	44.0511	1.44211	216.769	8.56794	0.370435	42.8834	0	0.0266085	83.61	22.366	0.140314	71.2758	0	0	8.56794	0.0819684	0.0266085	14.3499	2.87935	1.34412	-1.47756	-0.704096	-3.25821	-0.684023	4.12959	1.48968	-3.59918	-0.898843	-3.22032	-0.756847	2.04585	1.06605	-0.113658	-0.102857	-2.87935	-0.509147	-1.25024	-0.732988	-2.84146	-1.47182	0	-0.505243
ENSMUSG00000058392	Rrp1b	240.889	111.947	453.29	490.527	62.3824	2082.6	100.685	27.8285	321.901	114.953	2.52723	2253.39	138.352	35.5146	397.39	69.4025	5.80072	240.889	59.1393	6.75496	397.39	2.00797	1.34296	-1.81853	-1.13782	0.0378861	-0.110371	1.06081	0.863864	-0.68195	-0.540127	-0.265203	-0.170795	1.02293	0.741603	-1.06081	-1.03942	-0.0757723	-0.170368	-1.70488	-1.15288	-0.530406	-0.402397	-1.3639	-0.434548
ENSMUSG00000103649	RP23-201I6.5	15.6081	1.44211	41.746	0	0.053925	111.947	0	0	6.35817	0	0.0266085	83.61	0.979368	0.053925	11.1189	0	0	8.56794	0	0	8.82252	3.97804	1.34275	0	-0.914253	0	0.164492	0.378861	0.900034	0	0.0826013	0	-0.154728	0.340975	-0.00425776	-3.67496	-2.15601	-2.95512	-0.614075	-3.14455	-0.95982	0	0.144803	0	-0.732451
ENSMUSG00000026049	Tex30	22.9877	6.9613	47.7438	92.9813	6.9613	465.378	22.9877	0.444335	88.1726	0	0.0266085	83.61	103.39	23.626	260.716	5.62445	0.444335	33.6463	0	0	8.82252	2.31105	1.34181	-1.51545	-0.88526	-4.20536	-1.09133	4.9252	3.34267	-3.03089	-1.90754	-5.4556	-2.90759	2.27317	1.44161	0.265203	0.103843	-3.75073	-0.798805	-0.0378861	-0.000147473	-1.81853	-0.927152	0	-0.727013
ENSMUSG00000041238	Rbbp8	35.5146	12.8193	73.1989	114.953	12.8193	559.495	27.8285	0.300315	111.947	0	0.0266085	81.417	9.08389	0.73581	45.2498	0	0	8.56794	22.9877	0.201805	127.795	2.15951	1.3414	-1.17447	-0.79882	-4.77365	-1.21261	0.454634	0.348744	-3.25821	-1.86423	2.65203	1.02489	1.70488	1.13926	0	-0.225981	-4.54634	-1.06666	-3.33398	-1.88019	-4.50845	-1.56123	3.5613	0.738932
ENSMUSG00000026858	Fam73b	22.366	0.170656	46.4805	0	0.053925	253.933	0	0	6.16745	0	0.0266085	81.417	56.0623	2.01304	189.973	32.7483	0.522221	127.795	0.0266085	0	11.7724	5.22829	1.33998	-4.47056	-1.20521	0	-0.0861672	1.51545	1.02111	0	-0.1443	-4.9252	-2.36455	1.21236	0.297419	-4.12959	-1.75467	-3.29609	-0.654134	0.113658	0.304838	4.81154	1.82665	0	-0.584123
ENSMUSG00000056204	Pgpep1	27.0813	4.9639	71.2758	153.787	1.50709	767.122	20.036	0.233783	62.3824	0	0.110758	1024.38	0.646995	0.0266085	11.1189	34.5682	4.36922	149.775	0	0	8.82252	2.50048	1.33997	-3.03089	-1.82164	1.40179	0.356634	-3.03089	-1.63317	4.77365	2.75654	-3.33398	-1.86863	2.7278	1.50515	-0.340975	-0.422068	2.68992	0.737536	-6.32698	-2.33204	0.947153	0.688407	-6.8195	-1.60411
ENSMUSG00000030303	Far2	24.2812	5.62445	56.0623	0	0.053925	103.39	0	0	6.16745	0	0.0266085	81.417	60.7396	1.50709	205.627	59.1393	0.201805	267.68	339.314	0.69082	2374.96	4.16747	1.33959	-3.44764	-1.03769	0	0.0377778	-1.25024	-0.620271	-0.68195	-0.5425	2.84146	1.14627	0.189431	-0.128229	-3.97804	-2.51853	-3.48552	-0.763414	1.43967	0.885442	5.91024	1.80642	7.27414	1.63648
ENSMUSG00000039354	Smarcal1	32.7483	5.62445	65.8002	153.787	0.928065	621.575	2.09321	0.140314	24.2812	59.1393	0.781997	898.207	49.0408	6.55396	149.775	1.14161	0.0819684	19.4908	54.5833	0.266612	321.901	3.71284	1.33795	-4.39479	-1.88517	1.70488	0.645957	1.32601	0.894597	-4.0917	-2.13139	1.51545	0.520064	2.31105	0.971856	-2.68992	-1.52439	2.08374	0.777689	-1.59122	-0.662666	-0.49252	-0.332846	-0.871381	-0.349164
ENSMUSG00000061371	Zfp873	17.9385	2.81635	47.7438	100.685	0.140314	367.209	8.56794	0.110758	41.746	0	0.0266085	83.61	7.17314	0.370435	31.8736	27.8285	0.522221	124.457	1.37881	0.0819684	31.8736	3.40975	1.33747	-2.7278	-1.22368	-3.67496	-0.861231	-1.02293	-0.447908	2.87935	1.21581	-2.08374	-0.861746	2.34894	1.03292	-0.719837	-0.57211	-3.29609	-0.66789	-3.40975	-1.29766	1.85642	0.83368	0.113658	-0.0542791
ENSMUSG00000049516	Spty2d1	24.2812	5.28551	50.3724	297.439	4.36922	1168.25	83.61	12.4611	253.933	0	0.0266085	81.417	31.8736	4.65876	114.953	1.85887	0.110758	20.5958	0	0	9.08389	2.12162	1.33684	-1.3639	-0.849857	-6.21333	-1.72006	4.01593	2.4614	-2.38683	-1.33855	-3.78861	-2.1206	3.71284	2.23028	1.78065	1.47294	-3.63707	-0.810189	-3.18244	-1.83749	-4.35691	-2.49914	0	-0.73127
ENSMUSG00000042628	Zfyve1	27.0813	8.56794	71.2758	166.474	16.9695	708.93	31.0215	3.58651	111.947	54.5833	0.140314	830.084	40.6381	5.80072	127.795	30.1916	0.522221	118.038	4.65876	0.110758	49.0408	2.4626	1.33504	-2.1974	-1.30391	0.757723	0.0328684	0.795609	0.605407	0.227317	0.133532	-1.89431	-1.04308	2.76569	1.48449	0.189431	0.034243	2.04585	0.462262	-2.08374	-1.14661	0.189431	0.11795	-3.48552	-0.817917
ENSMUSG00000002660	Clpp	228.513	111.947	430.046	430.046	92.9813	1826.22	124.457	25.6445	367.209	85.8614	0.604307	1168.25	88.1726	24.2812	260.716	95.482	12.8193	348.369	127.795	0.928065	589.72	1.81853	1.33491	-1.32601	-1.07778	-0.454634	-0.360294	0	-0.0110851	0.113658	0.0482825	0.757723	0.249064	1.06081	0.872241	-0.757723	-0.806541	-0.49252	-0.40703	-2.1974	-1.64031	-0.303089	-0.2239	-0.113658	-0.0129375
ENSMUSG00000055421	Pcdh9	166.474	51.7393	330.493	638.14	69.4025	2569.72	138.352	32.7483	490.527	180.202	0.140314	1332.31	1024.38	253.933	3008.42	274.829	42.8834	1137.95	240.889	12.4611	1559.85	2.00797	1.33465	-1.3639	-0.978249	-0.265203	-0.320552	1.6291	1.36616	-1.21236	-1.00342	-1.02293	-0.709663	2.00797	1.37012	0.0757723	0.0161251	0.606178	0.112293	0.568292	0.432647	0.871381	0.564862	0.265203	0.246234
ENSMUSG00000039835	Nhsl1	98.0492	42.8834	195.055	503.606	37.4836	2028.6	109.02	7.61388	321.901	38.5076	0.829413	1137.95	377.006	114.953	1051.66	114.953	19.4908	441.515	12.4611	1.03204	121.205	2.34894	1.33409	-2.00797	-1.24252	-0.378861	-0.323586	1.93219	1.61999	-0.606178	-0.463818	-3.8265	-2.28139	2.31105	1.37521	0	-0.0545471	0.568292	0.046708	-0.530406	-0.263316	0.530406	0.419123	-2.91723	-0.901906
ENSMUSG00000102523	RP23-288J11.1	28.5956	1.71259	60.7396	12.1122	0.300315	111.947	0.370435	0.0266085	10.4988	0	0.0266085	83.61	0	0.0266085	83.61	11.7724	0.201805	56.0623	0	0.0266085	142.06	3.33398	1.33319	-2.76569	-1.05734	-1.25024	-0.0958317	1.21236	0.283577	-0.909267	-0.456436	0.530406	0.091102	-0.378861	-0.262752	-3.94016	-2.14465	-3.86439	-0.815091	0.454634	0.0634574	2.68992	1.10337	3.33398	0.483356
ENSMUSG00000027167	Elp4	65.8002	23.626	157.905	200.272	13.9521	997.801	41.746	5.45276	153.787	20.036	0.604307	559.495	145.867	15.6081	387.064	81.417	4.51209	297.439	40.6381	4.0945	321.901	2.4626	1.33194	-1.74276	-0.965838	-0.0378861	-0.16913	0.833495	0.497698	-0.227317	-0.138806	-0.568292	-0.345836	1.85642	1.05698	-0.49252	-0.401516	0.227317	-0.0795379	-0.871381	-0.482028	0.947153	0.573162	-0.0378861	0.0820779
ENSMUSG00000075268	Gm10819	56.0623	24.9539	114.953	90.5454	15.6081	477.788	27.8285	3.12917	109.02	0	0.0266085	83.61	54.5833	13.187	170.931	23.626	2.71743	114.953	1.50709	0.110758	35.5146	2.15951	1.3312	-0.795609	-0.500894	-4.58422	-1.15445	1.74276	1.27736	-0.113658	-0.0692447	-3.48552	-1.62329	1.02293	0.728349	-0.644064	-0.556266	-5.1904	-1.29336	-0.909267	-0.597364	-0.189431	-0.0885373	0.189431	0.0100299
ENSMUSG00000045345	9530056K15Rik	2.34675	0.110758	8.07838	11.1189	0.201805	95.482	0.110758	0.0266085	8.31995	0.0266085	0.053925	134.74	106.168	6.75496	282.169	51.7393	2.17551	216.769	175.505	6.35817	946.696	3.25821	1.33103	-2.7278	-1.13308	0	0.345995	-0.151545	-0.13258	-0.644064	-0.482455	1.78065	0.965867	2.42471	1.00324	-0.909267	-0.535394	-0.265203	0.474376	2.38683	1.19479	5.30406	2.54066	5.68292	1.45673
ENSMUSG00000018433	Nol11	100.685	46.4805	205.627	50.3724	2.17551	330.493	11.1189	0.140314	42.8834	0	0.0266085	81.417	75.1732	9.62766	228.513	64.0689	6.55396	240.889	106.168	1.50709	672.606	2.76569	1.33076	-1.66699	-0.825928	-3.25821	-0.750539	0.0378861	0.0247748	0.113658	0.0189012	1.13658	0.455423	-0.606178	-0.494313	-2.95512	-2.48944	-6.09967	-1.6303	0.189431	0.171858	2.50048	1.54498	5.53138	1.33239
ENSMUSG00000001983	Taco1	4.65876	0.201805	13.5645	69.4025	1.1986	430.046	0	0.0266085	51.7393	0	0.0266085	83.61	0	0	5.45276	0	0	8.56794	0	0	8.82252	2.91723	1.32934	-2.04585	-0.98433	-3.86439	-0.895393	0	0.260943	0	0.575527	0	0.26698	4.43268	1.76233	1.70488	0.45336	0	0.0508355	-6.09967	-2.29323	-3.37187	-0.85286	0	-0.727205
ENSMUSG00000094614	Gm21769	228.513	98.0492	477.788	339.314	49.0408	1687.79	92.9813	14.3499	282.169	81.417	3.58651	1231.3	282.169	73.1989	787.561	274.829	77.2001	946.696	205.627	13.5645	1441.6	2.04585	1.32906	-1.55333	-1.11489	-0.189431	-0.150633	0.303089	0.269198	0.0757723	0.0519635	0	-0.0645495	0.719837	0.4689	-1.21236	-1.1709	-0.68195	-0.41743	-0.340975	-0.165735	1.47756	1.19126	0.871381	0.404401
ENSMUSG00000021994	Wnt5a	44.0511	17.9385	106.168	240.889	30.1916	1297.76	64.0689	11.7724	216.769	34.5682	0.69082	946.696	247.325	27.8285	787.561	211.125	25.6445	727.821	321.901	42.8834	1601.38	2.15951	1.32816	-1.78065	-1.08956	0	-0.157916	0.0378861	0.00830345	-0.265203	-0.194767	0.568292	0.388856	2.42471	1.58451	0.378861	0.262922	1.21236	0.301493	-0.113658	-0.0518491	1.66699	1.17419	1.51545	0.737705
ENSMUSG00000087153	Gm6483	195.055	106.168	377.006	387.064	85.8614	1924.75	106.168	26.3535	367.209	149.775	0.444335	1404.21	260.716	90.5454	767.122	131.222	35.5146	559.495	205.627	38.5076	1231.3	1.78065	1.3276	-1.17447	-0.879284	0.151545	-0.0987539	0.606178	0.513207	-0.644064	-0.499593	0.113658	0.0650606	1.0987	0.951278	-0.606178	-0.607809	0.151545	-0.0963531	-0.644064	-0.491651	0.303089	0.228517	0.189431	0.215692
ENSMUSG00000022020	Naa16	33.6463	12.4611	69.4025	65.8002	1.64229	397.39	10.4988	0.4069	45.2498	0.053925	0.053925	149.775	32.7483	6.75496	111.947	54.5833	1.37881	211.125	121.205	12.8193	672.606	3.48552	1.32683	-2.42471	-0.977804	-2.27317	-0.472149	-1.13658	-0.784213	0.227317	-0.0213903	1.97008	1.22543	1.6291	0.595702	-1.70488	-1.29676	-4.28113	-0.685867	-1.51545	-0.543896	2.65203	1.13945	5.22829	1.35281
ENSMUSG00000042682	Selk	574.409	321.901	1024.38	727.821	211.125	3170.71	274.829	85.8614	808.543	85.8614	3.35183	1297.76	330.493	127.795	946.696	787.561	289.704	2708.34	305.38	49.0408	1644.02	1.55333	1.32594	-0.757723	-0.634307	-1.51545	-0.879409	-0.568292	-0.55971	1.13658	1.16418	-0.49252	-0.407898	0.340975	0.343555	-0.98504	-1.07956	-1.97008	-1.18427	-0.947153	-0.803326	1.40179	1.2801	1.3639	0.684525
ENSMUSG00000020454	Eif4enif1	289.704	145.867	517.033	305.38	15.1777	1732.73	46.4805	3.12917	166.474	34.5682	0.979368	852.198	142.06	34.5682	430.046	267.68	27.0813	1297.76	134.74	0.928065	638.14	2.61414	1.32545	-1.78065	-0.933013	0.0378861	-0.109537	-0.378861	-0.219903	1.02293	0.583922	-0.265203	-0.241305	0.189431	0.0038693	-2.1974	-2.03022	-1.59122	-0.897282	-1.02293	-0.511446	2.23528	1.26291	0.795609	0.35399
ENSMUSG00000044949	Ubtd2	14.7583	4.23006	34.5682	131.222	9.3522	589.72	34.5682	0.781997	124.457	0	0.0266085	81.417	33.6463	0.604307	103.39	0.73581	0.053925	17.4476	1.03204	0.0819684	31.0215	2.12162	1.3249	-1.28813	-0.905382	-4.96308	-1.30026	3.8265	1.86027	-3.14455	-1.42257	-2.76569	-0.957841	3.22032	2.05174	1.32601	0.583068	-3.22032	-0.619414	-2.15951	-1.35582	-4.01593	-1.43958	0	-0.127669
ENSMUSG00000029712	Actl6b	95.482	44.0511	189.973	175.505	9.91045	708.93	35.5146	4.36922	134.74	16.5037	0.140314	377.006	142.06	32.7483	387.064	42.8834	1.50709	145.867	25.6445	2.52723	211.125	2.34894	1.32481	-1.40179	-0.916269	-0.644064	-0.42527	1.89431	1.53981	-1.06081	-0.846604	-1.32601	-0.786564	0.795609	0.491486	-1.0987	-1.02243	-0.98504	-0.60964	-0.227317	-0.0767387	0.189431	0.0323617	-0.378861	-0.000729933
ENSMUSG00000019948	Actr6	90.5454	42.8834	189.973	149.775	24.2812	767.122	40.6381	7.17314	145.867	50.3724	0.140314	638.14	34.5682	5.98168	109.02	49.0408	5.98168	195.055	42.8834	4.51209	289.704	1.97008	1.32349	-1.32601	-0.870749	0.606178	0.0187709	-0.530406	-0.382696	0.644064	0.39866	0.49252	0.252874	0.947153	0.72075	-0.947153	-0.851018	0.189431	-0.14513	-2.15951	-1.44591	0.265203	0.154686	-0.68195	-0.0828565
ENSMUSG00000034109	Golim4	12.8193	0.482767	37.4836	24.9539	0.233783	145.867	0.69082	0.053925	13.187	1.1986	0.110758	149.775	8.31995	0.979368	38.5076	1.1986	0.053925	21.1704	0	0	9.3522	3.52341	1.32281	-3.14455	-1.26729	-0.189431	0.159123	2.4626	1.44515	-0.871381	-0.338405	-2.15951	-1.2882	1.28813	0.533883	-2.95512	-1.11162	-0.416747	-0.0632017	-1.70488	-0.635097	0	0.203805	-0.113658	-1.04831
ENSMUSG00000050103	Agmo	2.62108	0.646995	9.3522	25.6445	3.02215	180.202	2.43581	0.201805	22.366	6.9613	0.233783	407.991	5.45276	0.604307	31.0215	1.14161	0.053925	16.9695	10.4988	0.781997	124.457	2.61414	1.32271	-2.50048	-1.29221	1.89431	0.487712	0.530406	0.301169	-1.70488	-0.876075	1.81853	0.889425	3.03089	1.8046	0.0757723	0.129943	3.33398	0.981031	-2.04585	-1.03735	-0.454634	-0.313748	-0.947153	-0.232038
ENSMUSG00000028803	Nipal3	36.4862	10.8048	77.2001	145.867	2.9179	971.913	22.366	0.73581	79.2809	0	0.0266085	83.61	21.1704	2.9179	85.8614	15.6081	2.34675	75.1732	17.9385	2.01304	134.74	3.25821	1.32265	-2.27317	-0.960429	-4.62211	-1.16656	0.416747	0.228143	-0.189431	-0.109332	0.416747	0.208601	2.68992	1.09886	-0.227317	-0.267134	-4.24325	-0.987449	-3.14455	-1.21274	-0.606178	-0.239541	3.03089	0.790209
ENSMUSG00000039952	Dag1	41.746	11.7724	88.1726	65.8002	3.70855	377.006	23.626	3.35183	92.9813	0	0.0266085	85.8614	9.3522	0.110758	35.5146	111.947	20.5958	490.527	8.56794	0.69082	92.9813	2.50048	1.32263	-1.28813	-0.768913	-4.20536	-1.0343	-3.06878	-2.16256	3.94016	2.47235	-1.74276	-0.865842	1.40179	0.838668	-0.568292	-0.445197	-4.50845	-1.0632	-3.67496	-1.83521	2.1974	1.40596	1.85642	0.467071
ENSMUSG00000055660	Mettl4	67.5777	20.036	153.787	98.0492	0.979368	397.39	27.8285	1.31716	100.685	0	0.0266085	83.61	59.1393	0.522221	200.272	62.3824	2.43581	216.769	0.0266085	0.0266085	13.187	2.34894	1.32222	-1.59122	-0.841552	-4.39479	-1.08573	0.644064	0.213699	0.871381	0.59252	-5.22829	-2.42235	0.757723	0.447459	-1.28813	-1.02549	-5.22829	-1.34596	-0.606178	-0.496419	1.6291	0.845745	0	-0.536924
ENSMUSG00000006476	Nsmf	92.9813	35.5146	180.202	205.627	12.4611	971.913	57.5806	8.82252	211.125	0	0.0266085	83.61	27.0813	2.34675	90.5454	50.3724	7.84308	185.023	42.8834	2.9179	282.169	2.23528	1.32134	-1.06081	-0.620557	-5.64503	-1.53477	-0.530406	-0.383744	0.98504	0.635389	0.719837	0.346231	1.28813	0.83494	-0.49252	-0.497366	-5.87235	-1.5532	-2.84146	-1.61207	-0.151545	-0.0650837	4.24325	1.12461
ENSMUSG00000005505	Kbtbd4	22.9877	4.36922	54.5833	0	0.053925	127.795	0	0	6.35817	0	0.0266085	83.61	1.93494	0.140314	16.5037	11.1189	0.334915	67.5777	0	0	8.82252	4.39479	1.32132	-3.90227	-1.09662	0	0.00797923	-0.909267	-0.363919	2.7278	1.32328	-2.23528	-1.2304	0.378861	-0.0540866	-4.0917	-2.4009	-3.63707	-0.76893	-3.03089	-0.808778	3.25821	1.56933	0	-0.727205
ENSMUSG00000032534	Cep63	109.02	47.7438	211.125	274.829	24.9539	1168.25	81.417	2.81635	253.933	0	0.0266085	83.61	157.905	39.5589	430.046	42.8834	0.604307	157.905	28.5956	0.266612	170.931	2.15951	1.31927	-1.3639	-0.796147	-5.83446	-1.59511	2.04585	1.51986	-1.0987	-0.868337	-1.85642	-1.20242	1.43967	0.941666	-0.340975	-0.413403	-6.09967	-1.62796	-0.757723	-0.467315	-0.49252	-0.32923	2.4626	0.589448
ENSMUSG00000020358	Hnrnpab	153.787	81.417	289.704	166.474	21.7603	808.543	50.3724	11.1189	175.505	6.9613	0.266612	357.665	211.125	75.1732	605.438	95.482	23.626	357.665	6.55396	0.604307	79.2809	2.00797	1.31654	-1.17447	-0.776115	-1.43967	-0.647579	1.74276	1.5316	-0.303089	-0.238391	-3.8265	-2.11476	0.340975	0.211964	-1.43967	-1.34422	-2.23528	-1.00594	0.151545	0.129216	0.947153	0.67761	-1.13658	-0.320528
ENSMUSG00000099597	Gm28933	149.775	60.7396	297.439	240.889	9.62766	922.133	0.233783	0.0266085	10.8048	0	0.110758	4016.32	142.06	35.5146	430.046	149.775	15.1777	574.409	0	0.053925	574.409	2.1974	1.31461	-7.12259	-2.65157	2.87935	1.23003	0.227317	0.226707	0.530406	0.370544	-0.151545	-0.38487	0.909267	0.524565	-6.44064	-4.04387	1.89431	0.915438	-0.757723	-0.422746	6.47853	3.40143	-2.08374	-1.00475
ENSMUSG00000025958	Creb1	222.564	92.9813	418.874	477.788	69.4025	2082.6	92.9813	22.366	357.665	216.769	6.35817	3430.69	240.889	71.2758	787.561	205.627	37.4836	727.821	127.795	10.2008	690.53	2.04585	1.31453	-1.93219	-1.24612	0.719837	0.258853	0.530406	0.422247	0.151545	0.115555	-0.568292	-0.483016	1.17447	0.868422	-1.02293	-0.901246	0.568292	0.174912	-0.871381	-0.561323	1.06081	0.737911	-1.02293	-0.388358
ENSMUSG00000003316	Glg1	211.125	98.0492	418.874	228.513	4.80933	852.198	25.6445	1.5738	90.5454	1.03204	0.110758	175.505	274.829	77.2001	787.561	185.023	31.8736	672.606	234.62	23.626	1479.99	3.40975	1.31403	-2.15951	-0.898035	-2.993	-0.78922	0.378861	0.330293	-0.303089	-0.296603	0.265203	0.134187	0.189431	-0.11331	-2.91723	-2.68684	-4.88731	-1.60291	0.189431	0.332938	2.84146	1.8691	5.07674	1.51926
ENSMUSG00000053040	Aph1c	20.5958	3.46763	47.7438	7.39062	0.266612	95.482	0.0266085	0.0266085	8.82252	0.110758	0.053925	121.205	13.9521	0.829413	56.0623	1.71259	0.053925	19.4908	4.0945	0.201805	47.7438	2.95512	1.31337	-2.23528	-1.13588	-0.151545	0.322126	1.85642	0.952207	-1.40179	-0.690829	-0.49252	-0.181909	-0.49252	-0.267188	-3.75073	-2.0788	-2.993	-0.479053	0.151545	0.0631502	0	0.615649	0	-0.0185546
ENSMUSG00000095996	Gm16513	4.23006	0.334915	13.9521	95.482	5.80072	453.29	21.7603	3.12917	95.482	0	0.0266085	83.61	0.370435	0.0266085	10.8048	6.16745	0.140314	38.5076	0	0	8.82252	2.38683	1.31331	-1.02293	-0.510316	-4.58422	-1.14862	0	-0.275447	2.7278	1.47348	-1.78065	-0.982288	4.54634	2.50474	2.7278	1.77298	-1.06081	0.0149183	-5.68292	-2.71636	-1.78065	-0.988283	0	-0.732451
ENSMUSG00000059820	AU019823	88.1726	32.7483	170.931	134.74	1.5738	559.495	8.82252	1.1986	42.8834	92.9813	1.64229	1687.79	35.5146	2.17551	166.474	15.6081	1.08611	85.8614	121.205	1.78477	767.122	2.95512	1.31251	-3.40975	-1.50121	1.85642	0.673784	-0.151545	-0.0842903	-1.25024	-0.754325	2.4626	1.07628	0.568292	0.263633	-2.87935	-2.18013	0.98504	0.324903	-1.43967	-0.738197	0.909267	0.435051	-0.227317	-0.0680801
ENSMUSG00000038534	Osbpl7	50.3724	13.9521	106.168	305.38	16.5037	1231.3	56.0623	5.80072	189.973	95.482	1.64229	1732.73	15.6081	2.34675	62.3824	2.62108	0.201805	24.9539	5.45276	0.444335	77.2001	2.42471	1.31176	-2.12162	-1.32413	0.757723	0.190483	1.93219	1.10257	-1.78065	-0.962018	-0.0757723	0.0233254	2.95512	1.63674	0.530406	0.329085	2.23528	0.774001	-3.94016	-1.95408	-3.67496	-1.89216	-4.0917	-1.27555
ENSMUSG00000035150	Eif2s3x	321.901	153.787	638.14	727.821	111.947	2930.42	205.627	46.4805	767.122	40.6381	0.300315	747.213	387.064	138.352	1168.25	574.409	170.931	2082.6	73.1989	3.58651	517.033	1.81853	1.31115	-1.13658	-0.816575	-2.00797	-1.1002	0.113658	0.129037	0.909267	0.85391	-2.12162	-1.53591	1.13658	0.928773	-0.49252	-0.47348	-1.70488	-1.00792	-0.795609	-0.576682	1.3639	1.07543	0.189431	0.119896
ENSMUSG00000032116	Stt3a	441.515	240.889	830.084	690.53	175.505	2708.34	253.933	67.5777	727.821	60.7396	0.562725	946.696	559.495	166.474	1559.85	321.901	54.5833	1051.66	189.973	15.6081	1108.43	1.6291	1.30937	-0.947153	-0.759183	-1.59122	-0.912909	1.02293	0.904664	-0.265203	-0.236413	-0.947153	-0.688585	0.530406	0.463394	-0.871381	-0.965868	-1.89431	-1.11269	-0.265203	-0.194716	0.568292	0.370945	0.98504	0.45248
ENSMUSG00000021796	Bmpr1a	81.417	21.1704	175.505	118.038	4.36922	574.409	21.7603	3.12917	79.2809	0	0.0266085	83.61	59.1393	4.36922	185.023	11.4413	1.31716	57.5806	18.9597	0.300315	131.222	2.7278	1.30925	-1.93219	-1.02088	-4.54634	-1.17694	1.81853	1.09408	-1.70488	-1.01072	-0.151545	-0.101375	0.909267	0.465445	-1.59122	-1.2991	-5.64503	-1.44945	-1.28813	-0.660179	-0.833495	-0.465261	3.37187	0.827129
ENSMUSG00000006418	Rnf114	205.627	100.685	407.991	348.369	1.44211	1778.86	81.417	0.482767	289.704	17.4476	0.300315	559.495	180.202	19.4908	605.438	407.991	92.9813	1332.31	3.02215	0.170656	42.8834	2.50048	1.30889	-1.59122	-0.801374	-1.32601	-0.611904	-0.340975	-0.349448	1.85642	1.41432	-5.60715	-2.86975	0.98504	0.495096	-1.25024	-1.23919	-1.85642	-0.998445	-1.0987	-0.572751	2.1974	1.59847	-2.95512	-0.798089
ENSMUSG00000025025	Mxi1	39.5589	10.4988	85.8614	297.439	7.39062	1199.36	75.1732	16.9695	282.169	4.0945	0.170656	297.439	65.8002	12.4611	211.125	98.0492	18.4424	367.209	0.73581	0.0819684	23.626	2.00797	1.30857	-1.21236	-0.788341	-2.38683	-0.987942	0.151545	0.159344	1.13658	0.81466	-5.22829	-2.46943	2.993	1.95143	1.17447	0.94772	-0.49252	-0.289246	-2.08374	-1.35658	0.303089	0.189151	-2.76569	-0.854519
ENSMUSG00000090063	Dlx6os1	852.198	453.29	1519.4	2930.42	852.198	11789.6	997.801	321.901	2854.44	638.14	28.5956	6972.31	3255.1	1367.79	8602.55	1332.31	418.874	4580.01	1332.31	260.716	7157.86	1.40179	1.30856	-0.909267	-0.815397	-1.28813	-0.82491	1.13658	1.20443	-0.947153	-0.898029	-0.947153	-0.789289	1.51545	1.56347	0.227317	0.235314	-0.416747	-0.30315	0.189431	0.156768	0.303089	0.260205	0.909267	0.515312
ENSMUSG00000016253	Nelfcd	83.61	20.5958	170.931	267.68	3.12917	1199.36	56.0623	0.69082	195.055	0	0.0266085	83.61	49.0408	0.110758	127.795	35.5146	0.0819684	131.222	36.4862	2.43581	253.933	2.53837	1.30827	-1.47756	-0.887368	-5.72081	-1.56332	0.416747	0.0580385	-0.0757723	-0.0944334	0.530406	0.291416	1.81853	0.964387	-0.416747	-0.446529	-5.64503	-1.4698	-2.7278	-1.44224	-0.454634	-0.288794	3.90227	1.03927
ENSMUSG00000029361	Nos1	49.0408	8.07838	100.685	44.0511	0.370435	253.933	1.37881	0.0819684	15.1777	0	0.0266085	88.1726	1.37881	0.0819684	15.6081	2.52723	0.170656	27.0813	0.829413	0.110758	23.626	4.54634	1.30643	-3.78861	-1.15768	-1.06081	-0.354526	-0.113658	0.0101143	0.795609	0.551513	-0.340975	-0.0394555	0.530406	0.0221358	-3.94016	-2.22322	-4.39479	-1.04811	-4.20536	-1.19204	0.530406	0.346965	0.0757723	-0.242472
ENSMUSG00000052214	Opa3	67.5777	30.1916	142.06	60.7396	0.781997	339.314	7.61388	0.334915	37.4836	3.70855	0.170656	321.901	67.5777	6.75496	211.125	77.2001	10.8048	289.704	77.2001	2.62108	465.378	3.25821	1.30635	-2.61414	-1.11165	0	-0.0774241	0.303089	0.21255	0.113658	0.0440446	0.568292	0.109515	0.340975	0.011648	-2.7278	-2.16121	-1.28813	-0.611144	-0.0757723	0.0680952	2.84146	1.68176	1.85642	0.598104
ENSMUSG00000053931	Cnn3	247.325	92.9813	477.788	477.788	73.1989	1975.99	40.6381	3.58651	138.352	767.122	9.08389	6114.25	453.29	145.867	1199.36	282.169	64.0689	1137.95	21.1704	0.300315	145.867	1.89431	1.30613	-3.63707	-2.53492	2.04585	0.919256	1.51545	1.37051	0.113658	0.0780138	-3.52341	-2.39079	1.02293	0.80921	-2.34894	-2.17681	1.6291	0.735484	-0.113658	-0.0425488	2.68992	1.92952	-4.50845	-1.73597
ENSMUSG00000005360	Slc1a3	79.2809	22.9877	200.272	477.788	65.8002	2194.96	27.8285	2.62108	118.038	1367.79	6.75496	11789.6	690.53	170.931	1924.75	808.543	14.7583	8162.34	418.874	4.65876	3341.74	2.15951	1.30559	-4.0917	-2.48549	3.03089	1.14666	-0.340975	-0.130781	0.378861	0.2192	-0.757723	-0.575062	2.53837	1.75464	-1.25024	-0.992648	3.63707	1.34061	0.378861	0.247614	4.47056	1.97354	-1.17447	-0.47199
ENSMUSG00000088659	Gm24845	10.4988	2.71743	25.6445	34.5682	0.979368	200.272	4.65876	0.233783	28.5956	0	0.0266085	83.61	30.1916	0.0819684	103.39	5.1226	0.053925	29.3831	19.4908	0.233783	131.222	3.37187	1.30511	-2.12162	-0.799221	-2.34894	-0.490819	1.93219	1.009	-2.42471	-1.33982	0.378861	0.0645325	2.27317	0.971169	-0.833495	-0.51562	-2.4626	-0.392073	-0.416747	-0.153244	-0.265203	-0.159321	2.84146	0.577846
ENSMUSG00000035642	Aamdc	22.366	3.70855	49.0408	54.5833	0.170656	240.889	2.17551	0.170656	23.626	0	0.0266085	83.61	21.1704	0.300315	77.2001	3.02215	0.110758	22.9877	4.36922	0.170656	57.5806	4.35691	1.30481	-3.18244	-1.02256	-2.53837	-0.435727	2.27317	0.953277	-1.78065	-0.873534	-0.757723	-0.288403	1.59122	0.545608	-2.61414	-1.459	-3.71284	-0.800065	-1.47756	-0.54565	0	0.0294023	0.49252	0.201977
ENSMUSG00000027384	Ndufaf5	24.9539	5.62445	59.1393	9.62766	0.266612	90.5454	0.233783	0.0266085	12.1122	0	0.0266085	81.417	38.5076	0.300315	134.74	1.5738	0.053925	20.5958	27.0813	0.928065	162.134	2.95512	1.30434	-1.66699	-0.75811	-0.0757723	0.133931	1.93219	1.01028	-3.44764	-1.7254	0.454634	0.222601	-0.871381	-0.513315	-3.90227	-2.24887	-3.97804	-0.901761	1.59122	0.666268	0.113658	0.333971	3.25821	0.803146
ENSMUSG00000038982	Bloc1s5	8.07838	1.5738	22.9877	10.8048	0.334915	81.417	1.14161	0.053925	15.6081	0	0.0266085	81.417	71.2758	0.201805	228.513	4.36922	0.053925	26.3535	36.4862	0.334915	222.564	2.80357	1.30265	-1.59122	-0.739208	-1.3639	-0.138638	2.27317	1.12629	-3.18244	-1.70806	0.113658	-0.0580009	0.719837	0.369926	-2.00797	-1.00037	-2.57626	-0.402412	1.89431	0.847873	0	0.295215	3.5613	0.778404
ENSMUSG00000102620	RP24-378J8.2	127.795	41.746	253.933	465.378	90.5454	1778.86	124.457	2.17551	441.515	0	0.0266085	85.8614	240.889	16.9695	690.53	2.26001	0.0819684	18.4424	0	0.0266085	33.6463	1.89431	1.30192	-0.909267	-0.687614	-6.63007	-1.89495	6.36487	4.20575	-5.56926	-3.16448	-5.91024	-2.60034	1.93219	1.41437	0.416747	0.204676	-5.98601	-1.63076	-0.757723	-0.500049	-5.34195	-2.34425	0	-0.199242
ENSMUSG00000047710	Champ1	121.205	50.3724	240.889	313.532	3.96246	1297.76	67.5777	2.62108	228.513	2.52723	0.110758	247.325	69.4025	6.35817	234.62	166.474	27.0813	708.93	60.7396	0.140314	313.532	2.27317	1.30186	-1.51545	-0.87236	-2.57626	-1.02981	-0.568292	-0.413413	1.78065	1.18756	-0.568292	-0.564539	1.32601	0.815564	-0.568292	-0.565725	-2.34894	-1.00206	-2.00797	-1.16731	1.13658	0.750472	0.909267	0.281642
ENSMUSG00000090946	Ccdc71l	1.37881	0.170656	6.9613	0	0.053925	53.1426	0	0	6.16745	0	0.0266085	88.1726	8.56794	0.4069	42.8834	30.1916	0.053925	103.39	0	0.0266085	21.7603	3.03089	1.30144	-2.42471	-0.944571	0	0.38037	-0.378861	-0.155555	2.15951	0.728392	-3.10666	-1.16295	2.23528	0.913113	-0.568292	-0.565209	-0.0757723	0.432955	0.0757723	0.0150238	4.43268	1.29201	0	-0.359299
ENSMUSG00000024253	Dync2li1	23.626	2.34675	65.8002	0	0.053925	69.4025	0	0	6.16745	0	0.0266085	83.61	0	0.0266085	11.4413	59.1393	4.65876	240.889	0	0	8.82252	3.59918	1.30116	0	-0.841993	0	0.215098	-4.0917	-1.80622	5.53138	2.63849	-4.50845	-1.97983	-0.644064	-0.47705	-4.47056	-2.35095	-3.63707	-0.813227	-2.68992	-0.851668	5.68292	2.65008	0	-0.727205
ENSMUSG00000063236	1110038F14Rik	57.5806	22.9877	114.953	127.795	3.23904	574.409	30.1916	2.71743	100.685	31.0215	0.170656	477.788	59.1393	12.1122	185.023	42.8834	6.9613	180.202	32.7483	1.31716	216.769	2.31105	1.30043	-1.81853	-0.967548	0.0757723	-0.129813	0.530406	0.358449	0.0378861	0.00571069	-0.113658	-0.113715	1.47756	0.929431	-0.833495	-0.774326	0.0757723	-0.155819	-1.32601	-0.756132	0.757723	0.488278	-0.303089	0.00896466
ENSMUSG00000029673	Auts2	1441.6	830.084	2638.12	2194.96	574.409	9555.46	503.606	180.202	1519.4	1479.99	145.867	16587.2	3255.1	1441.6	8379.56	1168.25	339.314	4345.62	4580.01	1264.09	20465.2	1.51545	1.30019	-1.81853	-1.57277	0.340975	0.199308	0.49252	0.529262	-1.47756	-1.45138	0.606178	0.594446	0.227317	0.218988	-1.51545	-1.68949	-0.340975	-0.229461	0.757723	0.646694	1.13658	0.949149	1.59122	0.954528
ENSMUSG00000028282	Casp8ap2	114.953	47.7438	222.564	211.125	3.23904	1231.3	36.4862	2.43581	121.205	62.3824	0.140314	690.53	124.457	15.6081	407.991	211.125	54.5833	708.93	0	0	9.08389	2.65203	1.30015	-2.08374	-1.1812	0.151545	-0.187487	0.227317	0.121634	1.28813	0.983989	-6.85739	-3.66333	1.3639	0.73656	-1.17447	-1.18515	-0.113658	-0.327773	-0.947153	-0.456884	2.27317	1.69565	-5.87235	-1.46715
ENSMUSG00000017453	Pipox	22.9877	0.053925	73.1989	0	0.053925	114.953	0	0	6.16745	0	0.0266085	83.61	0.878091	0.053925	12.4611	47.7438	0.266612	162.134	92.9813	0.201805	490.527	4.28113	1.30014	-3.59918	-1.12479	0	0.120988	-4.54634	-2.05103	0.909267	0.31885	2.42471	1.12712	0	-0.0659745	-4.31902	-1.41045	-3.67496	-0.576241	-3.44764	-0.92363	5.03886	1.73817	4.9252	1.23346
ENSMUSG00000073910	Mob3b	44.0511	11.1189	100.685	118.038	0.928065	589.72	44.0511	1.71259	149.775	0.979368	0.110758	228.513	118.038	12.4611	387.064	67.5777	6.35817	267.68	14.7583	1.08611	134.74	2.23528	1.29935	-1.3639	-0.807991	-2.15951	-0.709076	1.28813	0.714917	-0.49252	-0.289144	-1.74276	-0.915316	1.93219	1.19025	-0.0378861	-0.096376	-1.59122	-0.514591	-0.606178	-0.341065	0.49252	0.263673	1.06081	0.229822
ENSMUSG00000031555	Adam9	4.51209	0.233783	15.1777	397.39	0.233783	1874.84	17.9385	1.93494	71.2758	2.81635	0.110758	195.055	8.82252	0.140314	32.7483	15.1777	0.300315	79.2809	39.5589	0.562725	234.62	4.01593	1.2991	-3.33398	-1.10485	-2.12162	-0.659803	-1.13658	-0.60364	-0.113658	-0.155387	2.1974	0.799649	6.17544	1.54455	2.42471	1.47765	1.93219	0.691114	-5.03886	-1.4312	-0.68195	-0.447755	0.98504	0.301909
ENSMUSG00000061411	Nol4l	77.2001	17.4476	170.931	274.829	46.4805	1264.09	64.0689	11.1189	228.513	195.055	0.334915	1874.84	153.787	21.1704	530.817	216.769	3.58651	787.561	77.2001	9.3522	503.606	2.1974	1.29901	-1.97008	-1.26185	1.02293	0.241929	0.151545	0.108666	0.378861	0.178502	-0.644064	-0.389481	2.04585	1.31459	-0.303089	-0.233536	1.70488	0.523257	-0.947153	-0.579715	1.43967	0.759398	-1.25024	-0.311831
ENSMUSG00000061143	Maml3	100.685	44.0511	211.125	367.209	46.4805	1826.22	59.1393	12.1122	228.513	407.991	16.5037	5650.97	621.575	222.564	1687.79	222.564	39.5589	874.9	559.495	36.4862	4016.32	2.12162	1.29852	-2.4626	-1.70312	1.70488	0.802686	0.795609	0.71073	-1.32601	-1.09856	0.568292	0.233218	2.00797	1.35972	-0.606178	-0.515128	2.27317	1.11818	0.49252	0.413816	1.85642	1.29643	0.265203	0.11037
ENSMUSG00000021877	Arf4	1367.79	787.561	2374.96	1924.75	407.991	7543.9	727.821	247.325	2253.39	0	0.0266085	83.61	1441.6	621.575	3810.77	1601.38	517.033	5955.75	253.933	15.6081	1778.86	1.51545	1.29769	-0.416747	-0.320513	-9.13056	-2.99348	0.530406	0.584397	0.757723	0.755869	-1.93219	-1.57698	0.227317	0.202893	-1.02293	-1.04316	-9.88828	-3.3398	-0.227317	-0.182648	1.13658	0.978496	6.85739	1.94186
ENSMUSG00000017221	Psmd3	75.1732	25.6445	185.023	274.829	11.7724	1168.25	59.1393	9.62766	200.272	157.905	3.02215	3255.1	65.8002	8.31995	216.769	98.0492	23.626	387.064	19.4908	1.71259	185.023	2.1974	1.29657	-2.08374	-1.35064	1.21236	0.413187	0.303089	0.136045	0.947153	0.67696	-1.3639	-0.769948	1.97008	1.26562	-0.378861	-0.322113	1.81853	0.660623	-1.81853	-1.10026	0.871381	0.599085	-3.10666	-1.03096
ENSMUSG00000054477	Kcnn2	23.626	8.82252	51.7393	330.493	30.1916	1479.99	60.7396	12.8193	205.627	211.125	1.50709	2374.96	149.775	35.5146	465.378	60.7396	5.80072	240.889	32.7483	0.979368	234.62	2.12162	1.29479	-1.89431	-1.21447	1.17447	0.443949	1.55333	1.19635	-0.68195	-0.569678	-1.0987	-0.730681	3.78861	2.39642	1.47756	1.21026	3.5613	1.41036	-1.13658	-0.683065	-0.0378861	-0.0667032	-2.61414	-0.972385
ENSMUSG00000003119	Cdk12	124.457	60.7396	240.889	260.716	33.6463	1479.99	49.0408	7.39062	166.474	162.134	4.65876	2028.6	138.352	44.0511	430.046	62.3824	10.2008	247.325	222.564	33.6463	1264.09	2.15951	1.2938	-2.1974	-1.53233	1.0987	0.464313	0.340975	0.256085	-1.21236	-0.972688	1.25024	0.841433	1.25024	0.822125	-1.17447	-1.13122	0.909267	0.391019	-0.98504	-0.595695	0.416747	0.277754	0.113658	0.106373
ENSMUSG00000000134	Tfe3	37.4836	10.4988	95.482	114.953	0.829413	530.817	22.9877	0.233783	92.9813	0	0.0266085	83.61	35.5146	3.96246	114.953	4.51209	0.201805	30.1916	39.5589	0.233783	222.564	2.68992	1.29341	-1.89431	-1.05287	-4.47056	-1.02323	1.0987	0.764934	-2.42471	-1.47152	1.43967	0.586673	1.81853	0.896821	-0.606178	-0.621842	-4.54634	-1.07088	-1.97008	-0.909349	-1.85642	-0.693449	3.97804	0.902199
ENSMUSG00000059401	Mamld1	65.8002	8.56794	134.74	118.038	0.522221	544.968	36.4862	0.482767	131.222	0	0.0266085	83.61	0.4069	0.0266085	9.62766	17.4476	0.646995	69.4025	348.369	1.71259	2503.09	2.61414	1.29303	-1.43967	-0.804012	-4.77365	-1.20358	-5.83446	-2.52496	-2.00797	-0.896002	5.41772	1.57387	1.32601	0.755669	-0.833495	-0.690901	-5.03886	-1.25456	-6.17544	-1.88545	-0.568292	-0.218034	7.23625	1.55864
ENSMUSG00000035399	Oser1	185.023	95.482	348.369	211.125	28.5956	1024.38	49.0408	9.62766	189.973	57.5806	1.85887	1168.25	195.055	62.3824	574.409	56.0623	10.8048	216.769	1.2571	0.053925	30.1916	2.00797	1.29288	-1.74276	-1.18974	0.416747	0.0493999	2.50048	2.14006	-0.795609	-0.656341	-5.79658	-2.76085	0.416747	0.260962	-1.59122	-1.53712	-0.454634	-0.354255	-0.265203	-0.133729	0.189431	0.139101	-4.96308	-1.65785
ENSMUSG00000025102	3110040N11Rik	31.0215	10.2008	59.1393	9.62766	0.233783	77.2001	0	0	6.16745	1.85887	0.110758	397.39	0	0.0266085	53.1426	26.3535	0.73581	106.168	0.334915	0.0266085	22.366	2.95512	1.29241	-2.65203	-1.33607	3.29609	0.854048	0.530406	0.0607205	1.0987	0.748318	-3.29609	-1.14326	-1.0987	-0.717363	-4.69788	-3.02811	0.340975	-0.113805	0.340975	0.073575	4.43268	2.0265	-3.29609	-0.878371
ENSMUSG00000097335	Gm26563	9.62766	3.12917	24.9539	121.205	17.4476	708.93	28.5956	4.36922	114.953	30.1916	0.878091	727.821	50.3724	13.187	175.505	19.4908	2.81635	103.39	28.5956	3.23904	222.564	2.1974	1.28889	-1.70488	-1.02894	0.757723	0.133804	1.13658	0.834936	-0.871381	-0.594875	0.0378861	-0.00185091	3.8265	2.44944	1.6291	1.19796	3.14455	0.998649	-1.32601	-0.789604	-0.340975	-0.205194	-0.98504	-0.250673
ENSMUSG00000039656	Rxrb	26.3535	5.45276	62.3824	67.5777	0.300315	305.38	8.31995	0.4069	44.0511	0	0.0266085	81.417	27.8285	0.829413	88.1726	3.83383	0.140314	27.8285	1.08611	0.0819684	33.6463	3.40975	1.28616	-2.34894	-1.08504	-3.59918	-0.811734	2.61414	1.12097	-1.78065	-0.812366	-2.12162	-0.849568	1.97008	0.797845	-1.0987	-0.77985	-3.67496	-0.803482	-1.70488	-0.741575	-0.871381	-0.368568	0	-0.0578841
ENSMUSG00000004035	Gstm7	24.2812	5.1226	56.0623	79.2809	0.0819684	377.006	0.0819684	0.0266085	8.56794	0.266612	0.053925	118.038	131.222	4.23006	357.665	57.5806	0.562725	205.627	0.053925	0.0266085	13.187	6.0239	1.2861	-5.41772	-1.16677	-3.75073	-0.369306	1.85642	1.16532	-0.303089	-0.178982	-6.13755	-2.72774	2.27317	0.698609	-3.90227	-2.31642	-3.22032	-0.56718	0.151545	0.271709	5.26617	1.99063	0	-0.705238
ENSMUSG00000031400	G6pdx	138.352	60.7396	305.38	157.905	0.233783	672.606	0	0.0266085	67.5777	0	0.0266085	81.417	175.505	16.9695	453.29	64.0689	0.604307	247.325	111.947	0.140314	605.438	3.18244	1.28604	-2.4626	-0.996258	-4.81154	-1.01388	1.25024	0.865435	-0.795609	-0.614241	0.340975	0.0487704	0.340975	0.0914107	-2.87935	-2.60446	-6.59219	-1.82146	-0.151545	0.00614088	2.04585	1.2538	5.41772	1.33727
ENSMUSG00000035828	Pim3	29.3831	8.07838	59.1393	20.036	0.482767	124.457	0	0	6.16745	17.9385	0.170656	367.209	85.8614	15.6081	247.325	60.7396	1.08611	189.973	0	0.0266085	17.4476	3.10666	1.28489	-3.94016	-2.0343	2.84146	0.845964	1.3639	1.05428	0.416747	0.145896	-5.34195	-2.59757	0	-0.0893954	-4.47056	-2.77208	0.795609	0.125645	1.70488	1.05462	5.68292	2.2956	-4.16747	-1.22451
ENSMUSG00000035478	Mbd3	30.1916	5.62445	77.2001	180.202	6.35817	767.122	51.7393	5.98168	189.973	0	0.0266085	83.61	51.7393	8.56794	149.775	90.5454	3.58651	377.006	0	0.0819684	73.1989	2.31105	1.28483	-1.28813	-0.695419	-5.49349	-1.4707	-0.340975	-0.0507243	1.6291	0.692661	-2.42471	-1.37802	2.76569	1.65033	1.06081	0.679123	-3.94016	-0.877486	-1.85642	-1.10262	0.871381	0.315365	0	0.264024
ENSMUSG00000022762	Ncam2	32.7483	9.3522	67.5777	387.064	32.7483	1559.85	118.038	18.4424	407.991	0	0.0266085	88.1726	90.5454	22.366	282.169	39.5589	3.12917	145.867	51.7393	2.81635	367.209	2.04585	1.28344	-1.17447	-0.820094	-6.40276	-1.83324	1.0987	0.8811	-0.871381	-0.6543	0.0378861	-0.00950292	3.5613	2.14451	1.81853	1.33622	-4.16747	-0.937352	-1.93219	-1.19882	-1.3639	-0.877839	4.50845	1.18896
ENSMUSG00000022272	Myo10	6.55396	1.1986	17.9385	0	0.053925	54.5833	0	0	6.16745	0	0.0266085	83.61	0	0.0266085	85.8614	26.3535	1.50709	114.953	3.46763	0.110758	44.0511	3.03089	1.28249	-2.4626	-0.934302	0	0.262179	0.49252	0.0552368	0.947153	0.619793	-2.15951	-0.942845	0.606178	0.170783	-2.53837	-1.64621	-2.12162	-0.229194	1.13658	0.36856	4.58422	2.28605	0.265203	0.0864758
ENSMUSG00000001052	Sec24b	75.1732	31.8736	185.023	205.627	1.03204	1108.43	19.4908	0.979368	83.61	1.5738	0.110758	247.325	85.8614	23.626	267.68	44.0511	3.23904	200.272	297.439	5.98168	1924.75	3.75073	1.28202	-2.57626	-1.07508	-1.32601	-0.512467	-0.416747	-0.212666	-1.51545	-0.913404	2.76569	1.04686	1.66699	0.635457	-1.70488	-1.32812	-1.47756	-0.675334	-1.3639	-0.475299	1.17447	0.659177	3.75073	1.17431
ENSMUSG00000072770	Acrbp	13.9521	4.23006	32.7483	67.5777	7.17314	348.369	11.7724	0.140314	73.1989	12.1122	0.110758	377.006	20.036	1.64229	69.4025	0	0	8.56794	0.170656	0.0266085	16.5037	2.42471	1.28104	-1.97008	-1.14578	0.0378861	-0.0900917	4.0917	2.48494	-3.18244	-1.8111	-2.95512	-1.39481	2.42471	1.44429	0.189431	-0.017342	1.17447	0.291945	-1.74276	-0.985824	-3.33398	-1.38078	-3.8265	-1.18251
ENSMUSG00000037461	Ints7	503.606	260.716	971.913	1108.43	260.716	4827.04	377.006	106.168	1137.95	247.325	5.98168	3615.74	441.515	162.134	1168.25	305.38	54.5833	1137.95	85.8614	3.35183	621.575	1.55333	1.28104	-1.13658	-0.983425	-0.757723	-0.482229	0.98504	0.872922	-0.0378861	-0.08702	-1.93219	-1.33426	1.0987	1.01201	-0.454634	-0.498067	-0.568292	-0.397259	-1.28813	-1.06583	-0.189431	-0.174482	-1.78065	-0.751714
ENSMUSG00000026248	Mrpl44	22.9877	5.45276	54.5833	149.775	2.81635	747.213	40.6381	0.110758	131.222	0	0.0266085	83.61	3.46763	0.053925	20.036	3.02215	0.140314	30.1916	14.7583	0.266612	100.685	2.12162	1.28049	-1.47756	-0.920897	-5.03886	-1.24464	-1.0987	-0.598495	-0.568292	-0.239794	2.15951	0.941408	2.80357	1.43754	0.947153	0.276197	-3.90227	-0.820186	-5.26617	-2.02227	-3.29609	-0.807156	2.57626	0.562757
ENSMUSG00000087131	Gm16152	30.1916	8.56794	60.7396	69.4025	0.370435	387.064	7.84308	0.110758	37.4836	0	0.0266085	85.8614	19.4908	0.140314	75.1732	19.4908	0.053925	88.1726	0	0.0266085	33.6463	4.0917	1.27983	-3.06878	-1.10144	-3.94016	-0.76613	0.719837	0.39466	0.68195	0.0636446	-2.80357	-0.95338	2.00797	0.777134	-1.55333	-1.22158	-4.20536	-0.912187	-2.12162	-0.848691	1.21236	0.339894	0	-0.186836
ENSMUSG00000060510	Zfp266	2028.6	1108.43	3522	5955.75	1559.85	22142.8	2194.96	767.122	6444.02	330.493	13.187	3912.2	1732.73	655.147	4461.27	767.122	166.474	2638.12	222.564	3.58651	1137.95	1.40179	1.27894	-0.454634	-0.361674	-2.84146	-1.7938	1.6291	1.65811	-0.454634	-0.401836	-2.15951	-1.63699	1.0987	1.08811	-0.0378861	-0.016904	-2.1974	-1.44675	-1.32601	-1.15494	-1.21236	-1.09847	-0.644064	-0.332643
ENSMUSG00000015605	Srf	88.1726	32.7483	166.474	50.3724	2.81635	305.38	13.187	0.522221	51.7393	0	0.110758	330.493	67.5777	16.5037	211.125	8.82252	0.522221	47.7438	131.222	0.233783	672.606	2.57626	1.27839	-1.93219	-1.03898	0.719837	0.0742083	0.909267	0.673939	-2.91723	-1.93189	1.89431	0.766756	0	-0.109452	-2.42471	-1.94125	-0.909267	-0.528674	-0.0757723	0.0322715	-0.340975	-0.0849169	1.85642	0.609022
ENSMUSG00000027305	Ndufaf1	16.5037	1.37881	44.0511	67.5777	0.604307	282.169	0	0.0266085	25.6445	18.4424	0.266612	621.575	20.036	0.522221	75.1732	0	0.053925	22.366	0	0	8.82252	3.8265	1.27778	-3.67496	-1.45563	1.6291	0.433823	3.59918	1.71938	-1.3639	-0.674374	-3.22032	-1.65361	2.31105	0.889906	-1.55333	-0.798449	2.00797	0.536673	-1.6291	-0.622204	0	0.0237603	-5.11463	-1.63462
ENSMUSG00000030374	Strn4	234.62	109.02	477.788	247.325	12.4611	1168.25	45.2498	9.3522	166.474	260.716	3.70855	3255.1	222.564	46.4805	672.606	157.905	32.7483	638.14	189.973	18.4424	1051.66	2.1974	1.27772	-2.42471	-1.48721	1.47756	0.603717	0.454634	0.331784	-0.227317	-0.188388	0	-0.0201658	0.340975	0.167658	-2.23528	-2.08549	0.303089	0.0361588	-0.49252	-0.258856	1.74276	1.15291	-0.606178	-0.187057
ENSMUSG00000033581	Igf2bp2	14.3499	3.35183	36.4862	83.61	0.0819684	530.817	3.46763	0.110758	31.8736	0	0.0266085	83.61	0	0	5.45276	0	0	8.56794	0	0.0266085	54.5833	4.88731	1.27643	-4.16747	-1.25641	-4.16747	-0.643598	0	-0.547195	0	-0.200852	0	1.23853	2.91723	1.07013	-1.59122	-0.844967	-3.14455	-0.595524	-6.25121	-1.61839	-1.59122	-0.834878	0	0.131497
ENSMUSG00000005575	Ube2m	37.4836	15.6081	77.2001	60.7396	0.334915	297.439	0	0.053925	47.7438	0	0.0266085	83.61	18.9597	0.334915	69.4025	25.6445	2.81635	92.9813	37.4836	0.562725	339.314	2.76569	1.27623	-1.85642	-1.0408	-3.5613	-0.729524	-0.49252	-0.48942	0.0378861	0.0497476	1.55333	0.530028	1.06081	0.483337	-1.43967	-1.25063	-4.54634	-1.0726	-1.85642	-0.912656	1.02293	0.705625	3.8265	0.909105
ENSMUSG00000038274	Fau	453.29	260.716	808.543	747.213	185.023	3615.74	313.532	106.168	1024.38	29.3831	0.370435	655.147	321.901	124.457	922.133	305.38	100.685	1079.67	65.8002	4.9639	418.874	1.59122	1.27447	-0.454634	-0.330468	-2.42471	-1.3318	0.795609	0.797408	0.416747	0.400535	-1.85642	-1.3179	0.757723	0.689922	-0.416747	-0.423188	-2.42471	-1.38667	-1.06081	-0.857376	-0.0378861	0.00771647	0.340975	0.2435
ENSMUSG00000042331	Specc1	39.5589	12.1122	81.417	33.6463	0.300315	205.627	0.170656	0.0266085	8.82252	7.84308	0.140314	253.933	25.6445	0.201805	92.9813	25.6445	0.170656	114.953	3.96246	0.233783	53.1426	3.90227	1.2727	-4.12959	-1.79725	0.833495	0.283234	0.68195	0.325501	0.113658	-0.0208776	-1.66699	-0.727672	0.530406	0.0287995	-4.50845	-2.86313	-0.833495	-0.388041	-0.909267	-0.329226	3.86439	1.26725	-1.17447	-0.372255
ENSMUSG00000006442	Srm	51.7393	22.366	118.038	100.685	0.482767	397.39	27.8285	0.522221	114.953	0.646995	0.0819684	234.62	10.4988	0.444335	41.746	35.5146	4.23006	175.505	247.325	12.4611	1297.76	2.1974	1.27184	-1.59122	-0.783897	-1.28813	-0.458755	-3.22032	-2.16151	-0.568292	-0.337049	3.8265	2.08745	1.13658	0.655124	-0.909267	-0.812124	-1.40179	-0.573544	-3.22032	-1.74344	0.68195	0.491292	3.97804	1.31542
ENSMUSG00000053838	Nudcd3	348.369	162.134	708.93	377.006	18.9597	1732.73	106.168	24.2812	357.665	9.62766	0.334915	418.874	367.209	95.482	1264.09	189.973	24.9539	747.213	305.38	42.8834	1559.85	2.08374	1.2718	-1.59122	-0.831673	-2.1974	-1.00025	0.833495	0.683492	-0.871381	-0.696103	0.227317	0.133835	0.189431	0.0637392	-1.55333	-1.4738	-2.91723	-1.39466	0	0.0423492	0.795609	0.582537	2.95512	1.20976
ENSMUSG00000026425	Srgap2	339.314	175.505	621.575	1924.75	357.665	8162.34	377.006	79.2809	1137.95	1479.99	124.457	16157.3	441.515	170.931	1231.3	530.817	157.905	2028.6	503.606	100.685	2638.12	1.74276	1.27179	-1.97008	-1.561	0.757723	0.436099	-0.265203	-0.240113	0.265203	0.230008	0.113658	0.0626125	2.1974	1.79555	0.189431	0.0878893	1.74276	1.11667	-1.74276	-1.31055	0.568292	0.484131	-1.0987	-0.585535
ENSMUSG00000026274	Pask	32.7483	3.02215	71.2758	95.482	1.14161	503.606	14.7583	1.93494	65.8002	0	0.053925	95.482	6.75496	0.69082	33.6463	5.80072	0.522221	36.4862	234.62	2.09321	1297.76	3.18244	1.27143	-2.1974	-0.79577	-3.18244	-0.826819	-3.44764	-1.44754	-2.993	-1.1457	5.30406	1.60741	2.04585	0.949606	-0.719837	-0.430996	-3.97804	-0.798299	-3.97804	-1.47599	-1.17447	-0.627637	6.70585	1.41895
ENSMUSG00000029034	Cpsf3l	49.0408	16.05	111.947	185.023	4.51209	787.561	33.6463	3.83383	124.457	3.46763	0.110758	247.325	77.2001	6.9613	211.125	42.8834	2.62108	162.134	0	0.0266085	31.0215	2.4626	1.27135	-2.04585	-1.14805	-1.70488	-0.695784	1.66699	1.08165	-0.189431	-0.129391	-4.47056	-1.89902	1.89431	1.09725	-0.416747	-0.34937	-0.98504	-0.467429	-1.17447	-0.653654	0.227317	0.108353	-2.27317	-0.712973
ENSMUSG00000099689	ZNF383	16.9695	1.08611	44.0511	114.953	0.201805	490.527	2.71743	0.110758	19.4908	29.3831	0.4069	574.409	37.4836	0.878091	114.953	18.4424	0.562725	79.2809	3.83383	0.110758	60.7396	4.01593	1.27125	-4.16747	-1.55784	1.43967	0.442327	1.55333	0.940841	-0.340975	-0.198024	-2.23528	-0.996797	2.68992	1.06611	-2.00797	-1.04598	2.1974	0.658842	-1.51545	-0.645605	2.27317	1.17291	-3.40975	-0.977588
ENSMUSG00000002014	Ssr4	73.1989	33.6463	145.867	71.2758	1.71259	348.369	12.4611	1.44211	60.7396	23.626	0.170656	465.378	88.1726	2.9179	274.829	138.352	29.3831	503.606	27.8285	0.69082	195.055	2.53837	1.27115	-2.12162	-0.983903	0.795609	0.0382252	-0.0757723	-0.137008	1.17447	0.935014	-1.25024	-0.861235	0.303089	0.114217	-2.31105	-1.79351	-0.303089	-0.400421	0.0757723	0.0348441	3.40975	2.26213	-0.303089	0.00213902
ENSMUSG00000021079	Timm9	31.0215	10.2008	71.2758	75.1732	3.23904	430.046	17.9385	1.31716	71.2758	0	0.0266085	83.61	64.0689	11.7724	185.023	51.7393	0.829413	185.023	85.8614	1.5738	503.606	2.4626	1.27002	-1.40179	-0.831417	-4.0917	-0.990603	0.151545	0.107876	-0.265203	-0.247697	0.947153	0.425929	1.32601	0.72293	-0.68195	-0.672046	-4.50845	-1.03722	-0.378861	-0.170229	1.3639	0.863692	5.07674	1.26368
ENSMUSG00000028690	Mmachc	57.5806	14.3499	127.795	170.931	13.9521	852.198	38.5076	6.9613	153.787	56.0623	1.31716	1231.3	25.6445	4.51209	106.168	88.1726	12.1122	339.314	59.1393	6.16745	441.515	2.23528	1.26998	-1.78065	-1.03083	0.416747	0.0187539	-1.25024	-0.888323	1.17447	0.794024	0.568292	0.297611	1.93219	1.21435	-0.303089	-0.200313	1.0987	0.294463	-2.7278	-1.50482	0.871381	0.551352	-0.49252	-0.0901096
ENSMUSG00000026917	Wdr5	71.2758	12.4611	166.474	53.1426	2.52723	289.704	7.39062	0.878091	45.2498	9.91045	0.233783	330.493	95.482	13.5645	282.169	27.0813	3.35183	121.205	145.867	3.02215	808.543	2.65203	1.26982	-2.23528	-1.03868	0.340975	-0.00400128	0.719837	0.502839	-1.74276	-1.13885	1.55333	0.697813	0.0378861	-0.0427918	-2.7278	-1.72353	-0.947153	-0.505821	0.606178	0.401114	1.47756	0.781264	2.34894	0.817784
ENSMUSG00000042439	Zfp532	397.39	195.055	767.122	1404.21	274.829	7543.9	200.272	42.8834	655.147	2708.34	267.68	22732	387.064	106.168	1108.43	205.627	51.7393	767.122	2082.6	121.205	12756.1	1.74276	1.26851	-2.84146	-2.21124	1.93219	1.2531	-0.606178	-0.421668	-1.43967	-1.12698	1.97008	0.911962	1.6291	1.31274	-0.947153	-0.953147	2.1974	1.53363	-1.74276	-1.27072	0.189431	0.167765	-0.68195	-0.416407
ENSMUSG00000085418	Grip1os1	14.3499	3.02215	36.4862	0	0.053925	79.2809	0	0	6.16745	0	0.0266085	83.61	0	0	5.62445	0	0	8.82252	16.5037	0.334915	118.038	3.25821	1.2684	0	-0.95663	0	0.281306	-2.53837	-1.19039	-1.89431	-0.836183	4.20536	1.94338	-0.113658	-0.17303	-3.5613	-2.09929	-2.993	-0.553485	-3.10666	-1.1822	0	0.153586	2.61414	0.60259
ENSMUSG00000104293	RP23-363M8.2	88.1726	41.746	180.202	170.931	24.2812	1051.66	26.3535	4.65876	109.02	477.788	14.3499	8831.48	124.457	34.5682	407.991	59.1393	13.9521	247.325	157.905	24.9539	1079.67	2.08374	1.26768	-2.91723	-1.86978	2.95512	1.27093	0.530406	0.40689	-0.947153	-0.715551	1.06081	0.721457	1.25024	0.875053	-1.43967	-1.21116	2.4626	1.09417	-0.68195	-0.415784	1.0987	0.735723	-1.25024	-0.473473
ENSMUSG00000028842	Ago3	106.168	31.8736	222.564	747.213	92.9813	3088.5	92.9813	4.0945	289.704	898.207	0.69082	7157.86	138.352	27.0813	465.378	109.02	22.9877	407.991	544.968	42.8834	2638.12	2.04585	1.26707	-3.10666	-2.09861	1.66699	0.722372	-0.68195	-0.564188	-1.02293	-0.802937	2.00797	1.32521	2.87935	1.7741	-0.113658	-0.20556	3.10666	1.31872	-2.34894	-1.41018	0.340975	0.341807	-0.644064	-0.209476
ENSMUSG00000037822	Smim14	127.795	59.1393	260.716	330.493	16.05	1601.38	73.1989	9.91045	267.68	153.787	0.140314	1332.31	106.168	25.6445	305.38	157.905	33.6463	559.495	28.5956	0.300315	195.055	2.1974	1.26672	-1.47756	-0.915423	0.530406	0.0435135	0.0378861	0.00895151	1.21236	0.956214	-1.97008	-1.29818	1.47756	0.880655	-0.378861	-0.461863	0.68195	0.110841	-1.70488	-0.942621	0.947153	0.719823	-2.68992	-0.823565
ENSMUSG00000081974	Gm11960	95.482	45.2498	205.627	747.213	153.787	3615.74	157.905	44.0511	544.968	638.14	36.4862	8602.55	134.74	40.6381	418.874	83.61	21.7603	348.369	330.493	64.0689	1874.84	1.66699	1.26625	-1.93219	-1.51095	1.17447	0.601804	-0.0378861	-0.016627	-0.947153	-0.758098	1.51545	1.10116	2.7278	2.33674	0.757723	0.714521	2.76569	1.48987	-2.12162	-1.58319	-0.795609	-0.576967	-0.98504	-0.444145
ENSMUSG00000016200	Syt14	34.5682	9.91045	81.417	189.973	3.58651	767.122	54.5833	1.71259	175.505	0	0.0266085	83.61	47.7438	8.31995	145.867	124.457	9.62766	441.515	5.1226	0.110758	75.1732	2.38683	1.2658	-1.51545	-0.835889	-5.53138	-1.4896	-0.719837	-0.494702	2.04585	1.18006	-3.44764	-1.46997	2.76569	1.48878	0.606178	0.306798	-4.47056	-1.04996	-2.23528	-1.16366	1.51545	0.904354	0	0.17717
ENSMUSG00000021536	Adcy2	8.31995	0.233783	21.1704	67.5777	0.170656	289.704	3.58651	0.170656	22.9877	0	0.0266085	92.9813	2.17551	0.0819684	16.9695	60.7396	0.73581	228.513	73.1989	1.64229	430.046	3.90227	1.26564	-3.06878	-0.730472	-2.80357	-0.454186	-4.16747	-2.13866	2.27317	1.03396	1.28813	0.645987	3.29609	1.15621	-0.340975	-0.142249	-0.98504	-0.0822159	-4.24325	-1.35333	3.67496	1.54807	4.39479	1.13446
ENSMUSG00000024211	Grm8	0	0	2.81635	56.0623	0.170656	297.439	0.522221	0.0266085	11.1189	11.1189	0.140314	367.209	53.1426	7.61388	157.905	5.28551	0.140314	31.8736	0	0	8.82252	4.39479	1.26541	-4.84943	-1.59259	1.59122	0.446451	4.0917	2.1322	-2.1974	-1.25131	-4.50845	-2.41272	5.72081	1.84381	0	0.625522	5.15251	1.7052	-0.340975	-0.00611298	1.74276	0.837433	-4.84943	-1.48125
ENSMUSG00000023391	Dlx2	100.685	41.746	200.272	166.474	30.1916	787.561	64.0689	11.1189	222.564	0	0.0266085	83.61	387.064	149.775	1079.67	64.0689	12.1122	240.889	79.2809	3.35183	441.515	1.97008	1.2652	-0.68195	-0.477691	-5.68292	-1.51846	2.31105	2.08854	-1.78065	-1.4913	-0.719837	-0.627613	1.06081	0.78776	-0.416747	-0.424339	-6.0239	-1.60032	0.947153	0.71729	0.113658	0.108041	5.26617	1.36181
ENSMUSG00000074847	Gm10775	3.12917	0.646995	10.2008	7.17314	0.233783	67.5777	0.0266085	0.0266085	9.08389	0	0.0266085	83.61	0	0	5.98168	4.0945	0.334915	26.3535	3.83383	0.300315	53.1426	2.91723	1.26328	-2.00797	-0.905011	0	0.160041	-1.85642	-1.34174	1.25024	0.673801	1.32601	0.843523	1.59122	0.627802	-1.3639	-0.857397	-1.0987	0.0748477	-2.91723	-1.26042	1.81853	0.937626	0.947153	0.240322
ENSMUSG00000024712	Rfk	44.0511	16.5037	95.482	180.202	5.80072	808.543	44.0511	7.39062	166.474	3.70855	0.140314	228.513	83.61	15.6081	289.704	62.3824	16.05	267.68	2.71743	0.110758	46.4805	2.4626	1.26287	-1.40179	-0.722511	-2.1974	-0.786635	1.32601	0.906954	-0.0378861	0.0502152	-4.0917	-1.94429	2.27317	1.28218	0.265203	0.130144	-1.21236	-0.486036	-1.13658	-0.618393	0.530406	0.398134	-1.28813	-0.466838
ENSMUSG00000072791	Abcb5	2.17551	0.053925	8.31995	47.7438	1.5738	228.513	16.5037	0.053925	77.2001	0	0.0266085	83.61	0.928065	0.053925	11.1189	2.17551	0.053925	17.9385	0	0	8.82252	1.78065	1.26285	-0.98504	-0.817566	-3.63707	-0.780607	0	0.0762595	1.0987	0.777211	-0.606178	-0.497622	4.47056	2.55237	2.95512	0.720585	0	0.330836	-4.84943	-2.47074	-2.65203	-0.573066	0	-0.732451
ENSMUSG00000031161	Hdac6	95.482	29.3831	205.627	33.6463	1.14161	185.023	3.70855	0.170656	27.0813	10.2008	0.334915	418.874	88.1726	8.82252	282.169	377.006	56.0623	1559.85	90.5454	3.12917	490.527	2.95512	1.2619	-2.7278	-1.35782	1.28813	0.323157	-1.66699	-1.24365	2.27317	1.43798	-0.795609	-0.527253	-1.02293	-0.783697	-4.12959	-2.86525	-1.21236	-0.629545	1.02293	0.642781	6.44064	3.2915	1.66699	0.635252
ENSMUSG00000064741	Snord14a	2.34675	0.233783	8.82252	0	0.053925	56.0623	0	0	6.16745	0	0.0266085	83.61	13.187	1.50709	50.3724	0	0	8.56794	0	0	9.08389	2.87935	1.26174	0	-0.780974	0	0.396759	3.5613	2.20858	-2.42471	-1.38577	-2.4626	-1.36982	1.70488	0.667239	-1.13658	-0.840472	-0.454634	0.233106	0.454634	0.277706	0	0.133047	0	-0.732451
ENSMUSG00000006471	Ndor1	11.1189	2.9179	30.1916	253.933	0.300315	1199.36	29.3831	0.140314	109.02	8.82252	0.233783	530.817	1.1986	0.053925	12.1122	12.1122	0.266612	53.1426	12.4611	0.266612	100.685	3.03089	1.26137	-2.95512	-1.18146	-0.795609	-0.388651	-2.53837	-1.2822	1.3639	0.591296	1.47756	0.679951	4.39479	1.56589	1.3639	0.530714	2.04585	0.486819	-6.8195	-2.0503	-1.02293	-0.385865	-1.28813	-0.312927
ENSMUSG00000024911	Fibp	189.973	98.0492	339.314	289.704	51.7393	1332.31	100.685	17.9385	348.369	65.8002	0.140314	638.14	95.482	19.4908	297.439	189.973	50.3724	672.606	118.038	0.4069	559.495	1.74276	1.2609	-0.98504	-0.754358	-0.568292	-0.474576	-0.568292	-0.490604	0.98504	0.843068	0.0378861	-0.144908	0.871381	0.733735	-0.757723	-0.740505	-0.795609	-0.618888	-1.78065	-1.30713	0.871381	0.667961	0.303089	0.171332
ENSMUSG00000020074	Ccar1	898.207	503.606	1687.79	2138.05	503.606	9066.5	559.495	162.134	1826.22	1732.73	118.038	17028.6	898.207	357.665	2438.18	559.495	157.905	1975.99	503.606	71.2758	2708.34	1.55333	1.26088	-1.66699	-1.44057	0.416747	0.235631	0.68195	0.662994	-0.378861	-0.344619	-0.49252	-0.380967	1.06081	0.985831	-0.68195	-0.726826	0.49252	0.288272	-1.13658	-0.956968	-0.0378861	-0.0160397	-1.32601	-0.692137
ENSMUSG00000042359	Osbpl6	46.4805	16.5037	103.39	180.202	12.4611	1024.38	33.6463	5.80072	111.947	49.0408	0.300315	1108.43	69.4025	8.31995	216.769	45.2498	4.9639	189.973	234.62	23.626	1264.09	2.23528	1.25965	-2.12162	-1.24833	0.833495	0.122187	-0.227317	-0.207381	-1.0987	-0.828812	2.1974	1.31283	2.04585	1.24611	-0.265203	-0.218575	1.51545	0.378308	-1.21236	-0.701939	0.265203	0.151292	1.13658	0.587175
ENSMUSG00000029524	Sirt4	31.0215	8.07838	67.5777	40.6381	0.300315	247.325	0	0.0266085	33.6463	0.201805	0.0819684	145.867	41.746	0.233783	106.168	20.5958	1.1986	85.8614	1.44211	0.0819684	37.4836	3.06878	1.25886	-2.23528	-0.929869	-2.1974	-0.316242	1.28813	0.460705	-0.113658	0.00961817	-2.91723	-1.14437	0.871381	0.351833	-1.81853	-1.35796	-3.86439	-0.667109	-0.68195	-0.373486	1.6291	0.867619	0	-0.258775
ENSMUSG00000026135	Zfp142	92.9813	33.6463	195.055	418.874	27.8285	1924.75	69.4025	16.05	228.513	2.26001	0.140314	216.769	142.06	29.3831	430.046	75.1732	17.4476	297.439	30.1916	3.12917	222.564	2.61414	1.25882	-2.00797	-1.21555	-3.10666	-1.15246	1.28813	0.967193	-0.378861	-0.248214	-1.3639	-0.824375	2.08374	1.07916	-0.265203	-0.220879	-2.27317	-0.903031	-1.3639	-0.680148	0.151545	0.118684	1.51545	0.448596
ENSMUSG00000045414	1190002N15Rik	2.62108	0.482767	8.56794	157.905	3.70855	898.207	40.6381	0.73581	131.222	0	0.0266085	81.417	24.9539	0.334915	79.2809	0	0.053925	131.222	0	0.0266085	54.5833	2.34894	1.25876	-1.6291	-0.86936	-5.00097	-1.33207	0	-0.040793	1.3639	0.431633	-1.66699	-0.921564	5.53138	2.65448	3.52341	1.70255	-1.02293	0.106569	-2.65203	-1.48193	0.189431	-0.0864276	0	0.0957322
ENSMUSG00000017615	Tnfaip1	205.627	88.1726	418.874	111.947	2.26001	544.968	24.2812	2.01304	92.9813	0	0.0266085	83.61	175.505	28.5956	544.968	407.991	83.61	1404.21	57.5806	0.110758	339.314	2.42471	1.25838	-1.59122	-0.847866	-4.62211	-1.15801	-0.265203	-0.316872	1.6291	1.36442	-1.89431	-1.37361	-0.454634	-0.420881	-2.61414	-2.29092	-6.97105	-1.97236	0.416747	0.24638	3.8265	2.91245	4.47056	0.88942
ENSMUSG00000041126	H2afv	98.0492	41.746	205.627	377.006	81.417	1732.73	109.02	31.8736	339.314	3.12917	0.110758	267.68	367.209	134.74	1024.38	200.272	51.7393	747.213	40.6381	0.878091	253.933	1.66699	1.25783	-0.795609	-0.6024	-2.95512	-1.25377	1.66699	1.58295	-0.151545	-0.113568	-2.76569	-1.90671	1.59122	1.2934	0.265203	0.216184	-2.1974	-0.936916	0.265203	0.181599	0.757723	0.602991	0.833495	0.289915
ENSMUSG00000020812	1810032O08Rik	35.5146	12.1122	73.1989	90.5454	9.3522	503.606	34.5682	6.75496	118.038	2.9179	0.140314	282.169	47.7438	10.8048	149.775	12.4611	0.69082	62.3824	0	0	9.08389	2.12162	1.25675	-1.06081	-0.638051	-2.00797	-0.621578	3.06878	1.95358	-1.0987	-0.7481	-4.65999	-2.55537	1.81853	1.19988	-0.0378861	-0.0602212	-1.3639	-0.448761	-1.28813	-0.808018	-1.28813	-0.780469	0	-1.15652
ENSMUSG00000049940	Pgrmc2	12.4611	2.9179	33.6463	3.70855	0.170656	49.0408	0	0	6.16745	0	0.0266085	81.417	19.4908	0.73581	65.8002	31.0215	4.9639	124.457	0	0	9.08389	1.89431	1.25635	-1.40179	-0.973121	0	0.398136	-0.0378861	-0.0100606	1.70488	1.17967	-4.0917	-2.31415	-1.25024	-0.547862	-3.40975	-2.16642	-2.91723	-0.52133	1.6291	0.651837	4.69788	2.81889	0	-0.73127
ENSMUSG00000073557	Ppp1r12b	127.795	54.5833	260.716	357.665	56.0623	1559.85	95.482	24.2812	339.314	127.795	3.02215	2503.09	672.606	247.325	1826.22	274.829	81.417	1051.66	282.169	30.1916	1687.79	1.85642	1.25611	-1.59122	-1.05578	0.151545	-0.0160256	1.17447	1.0808	-1.0987	-0.936901	-0.416747	-0.332866	1.51545	1.10063	-0.378861	-0.352082	0.568292	0.153102	0.719837	0.588105	1.3639	1.07164	0.871381	0.444258
ENSMUSG00000033991	Ttc37	38.5076	12.1122	79.2809	205.627	20.036	971.913	51.7393	0.300315	170.931	39.5589	0.140314	530.817	34.5682	4.23006	106.168	8.07838	0.201805	39.5589	79.2809	5.62445	559.495	2.1974	1.25591	-1.6291	-1.10801	-0.265203	-0.325281	0.151545	0.0919482	-2.23528	-1.54905	2.38683	1.24767	2.65203	1.58912	0.644064	0.270998	1.21236	0.242212	-2.68992	-1.5217	-2.4626	-1.13955	0.454634	0.314808
ENSMUSG00000058440	Nrf1	65.8002	18.4424	195.055	289.704	34.5682	1168.25	71.2758	7.61388	228.513	124.457	3.35183	1874.84	138.352	21.7603	418.874	175.505	3.23904	638.14	11.7724	0.979368	103.39	1.93219	1.25587	-1.55333	-1.07586	0.795609	0.283626	0	0.183728	0.871381	0.255398	-2.95512	-1.63472	2.12162	1.42137	0.151545	0.0544365	1.59122	0.651439	-1.02293	-0.685317	1.32601	0.496536	-3.33398	-1.23166
ENSMUSG00000033732	Sf3b3	138.352	56.0623	253.933	441.515	0.444335	2438.18	83.61	0.829413	282.169	0	0.0266085	83.61	240.889	27.0813	747.213	313.532	23.626	1332.31	29.3831	3.02215	247.325	2.57626	1.25585	-1.40179	-0.839472	-6.13755	-1.71222	0.151545	0.110647	1.02293	0.687763	-2.61414	-1.54814	1.78065	0.933503	-0.340975	-0.427944	-6.32698	-1.72826	-0.909267	-0.420711	1.74276	1.14653	3.71284	1.01251
ENSMUSG00000084904	Gm14827	10.2008	0.979368	28.5956	4.0945	0.170656	67.5777	0	0	6.35817	0	0.0266085	83.61	11.7724	1.08611	46.4805	1.2571	0.053925	17.9385	36.4862	0.522221	247.325	2.04585	1.25569	-1.40179	-0.96142	0	0.368819	-0.378861	-0.108387	-2.87935	-1.49873	2.80357	1.06547	-0.719837	-0.253545	-2.95512	-1.73033	-2.34894	-0.389544	1.02293	0.362049	0	0.668877	4.20536	0.947389
ENSMUSG00000099616	4932413F04Rik	13.9521	3.23904	30.1916	0	0.053925	175.505	0.201805	0.0266085	9.3522	0	0.0266085	83.61	0	0	5.45276	0	0	8.31995	0	0	8.82252	4.43268	1.2553	-3.78861	-1.00135	0	-0.132814	0	0.276055	0	0.570876	0	0.25931	1.51545	0.447288	-3.14455	-1.82833	-2.91723	-0.568164	-4.73577	-1.38966	0	-0.174422	0	-0.732451
ENSMUSG00000068015	Lrch1	60.7396	27.8285	134.74	49.0408	0.444335	247.325	9.08389	0.482767	42.8834	0	0.0266085	83.61	49.0408	3.46763	153.787	11.7724	0.300315	50.3724	0	0.053925	1137.95	3.06878	1.25526	-1.85642	-0.680267	-3.18244	-0.685259	-0.530406	-0.110986	-2.31105	-1.24361	3.06878	0.976645	0.265203	-0.00492093	-2.50048	-1.83283	-5.26617	-1.32894	-0.416747	-0.148438	0.568292	0.240954	6.5543	1.09445
ENSMUSG00000039000	Ube3c	98.0492	35.5146	205.627	830.084	145.867	3912.2	90.5454	27.8285	297.439	1137.95	11.4413	13095.5	222.564	62.3824	621.575	234.62	57.5806	922.133	441.515	12.4611	2503.09	2.15951	1.25483	-3.10666	-2.08515	1.81853	0.57148	-0.49252	-0.433292	-0.0757723	-0.0538157	1.0987	0.648598	2.993	1.82248	-0.113658	-0.058704	3.29609	1.08262	-1.81853	-1.10532	1.3639	1.01041	-1.06081	-0.288518
ENSMUSG00000097735	D930032P07Rik	1.03204	0.0819684	5.1226	16.5037	0.878091	131.222	2.62108	0.170656	21.1704	0	0.0266085	83.61	6.55396	0.69082	33.6463	0.0819684	0.0266085	12.4611	15.1777	1.44211	121.205	2.76569	1.2538	-1.32601	-0.618791	-1.66699	-0.26043	0.303089	0.144845	-2.61414	-1.39645	2.23528	1.22514	3.52341	1.79279	1.06081	0.79136	-0.151545	0.503582	-1.40179	-0.639291	-1.13658	-0.651463	2.84146	0.746772
ENSMUSG00000007827	Ankrd26	81.417	27.0813	157.905	189.973	22.366	874.9	54.5833	1.64229	185.023	3.96246	0.110758	200.272	31.8736	3.35183	114.953	166.474	24.2812	544.968	240.889	1.93494	1199.36	2.04585	1.25217	-1.17447	-0.72139	-2.53837	-0.937864	-1.6291	-1.25696	1.28813	0.828446	1.51545	0.547887	1.66699	1.06094	-0.227317	-0.228229	-2.12162	-0.808151	-2.23528	-1.30202	1.6291	1.11382	3.63707	1.03998
ENSMUSG00000067928	Zfp760	21.7603	2.71743	59.1393	149.775	0.170656	747.213	9.62766	0.0819684	49.0408	0	0.0266085	83.61	18.9597	0.522221	75.1732	0.829413	0.053925	16.5037	0	0	9.62766	4.16747	1.25211	-3.03089	-0.87766	-4.43268	-0.92684	3.78861	1.84903	-2.38683	-1.11827	-3.10666	-1.47083	2.993	1.04688	-0.795609	-0.61209	-3.75073	-0.820357	-3.10666	-1.06122	-2.42471	-0.961456	0	-0.688235
ENSMUSG00000059974	Ntm	124.457	53.1426	282.169	260.716	13.187	1108.43	41.746	5.45276	157.905	490.527	22.9877	7157.86	222.564	65.8002	605.438	138.352	36.4862	544.968	321.901	45.2498	1826.22	2.04585	1.25202	-2.87935	-1.87616	2.38683	1.17284	0.340975	0.25338	-0.644064	-0.517586	0.833495	0.537303	1.13658	0.770859	-1.59122	-1.35089	2.08374	1.05552	-0.265203	-0.120084	1.89431	1.34659	-0.606178	-0.239534
ENSMUSG00000053226	Dand5	44.0511	2.09321	95.482	5.98168	0.0819684	49.0408	0	0	6.16745	0	0.0266085	83.61	26.3535	0.646995	111.947	17.9385	0.170656	65.8002	0	0.0266085	477.788	2.61414	1.25013	0	-0.873277	0	0.42532	-0.189431	-0.10495	-0.947153	-0.583856	2.27317	0.787343	-2.1974	-1.15465	-4.96308	-2.71032	-4.20536	-1.01657	1.78065	0.732168	3.78861	1.64558	5.15251	0.957922
ENSMUSG00000021460	Auh	100.685	39.5589	205.627	282.169	20.5958	1264.09	69.4025	14.7583	267.68	18.4424	0.4069	655.147	200.272	40.6381	621.575	60.7396	13.187	267.68	234.62	40.6381	1479.99	2.00797	1.25008	-1.21236	-0.814551	-0.795609	-0.513937	0.98504	0.72493	-1.55333	-1.18174	0.909267	0.618007	1.55333	1.03769	-0.227317	-0.197035	-0.416747	-0.37744	-0.49252	-0.288725	-0.340975	-0.225166	1.97008	0.887971
ENSMUSG00000037169	Mycn	47.7438	17.9385	95.482	418.874	37.4836	1924.75	121.205	26.3535	339.314	85.8614	0.829413	1051.66	21.7603	2.34675	75.1732	109.02	6.35817	407.991	21.7603	0.110758	170.931	1.81853	1.24928	-1.25024	-0.893065	-0.265203	-0.261526	-1.89431	-1.18371	2.31105	1.2359	-0.568292	-0.38495	2.993	2.16779	1.40179	1.26182	1.78065	0.654554	-3.94016	-2.4905	0.0378861	-0.0936969	-1.97008	-0.689921
ENSMUSG00000031386	Hcfc1	282.169	127.795	574.409	1024.38	109.02	3912.2	240.889	21.1704	922.133	65.8002	0.444335	997.801	503.606	162.134	1441.6	228.513	50.3724	808.543	44.0511	0.781997	274.829	1.89431	1.24854	-1.21236	-0.856208	-1.81853	-0.998823	1.59122	1.48682	-0.378861	-0.321666	-2.4626	-1.79763	1.78065	1.31059	0.0757723	-0.058294	-1.17447	-0.742718	-0.98504	-0.67763	-0.151545	0.000597399	-0.871381	-0.268172
ENSMUSG00000002658	Gtf2f1	170.931	79.2809	313.532	195.055	25.6445	946.696	57.5806	10.4988	195.055	1.2571	0.110758	216.769	127.795	18.4424	377.006	138.352	8.82252	465.378	1.78477	0.0819684	41.746	2.04585	1.24766	-1.25024	-0.796758	-2.993	-0.981872	0.606178	0.425337	0.98504	0.677889	-5.22829	-2.37789	0.454634	0.25447	-1.3639	-1.30803	-3.59918	-1.29288	-0.644064	-0.388202	1.32601	0.881241	0	-0.445981
ENSMUSG00000034442	Trmt5	24.9539	8.82252	60.7396	56.0623	0.562725	247.325	0	0.0266085	37.4836	0	0.0266085	83.61	0	0	5.45276	0	0	8.56794	0	0.0266085	32.7483	3.22032	1.24688	-2.12162	-0.878776	-3.22032	-0.616227	0	-0.355937	0	-0.0250619	0	1.01552	1.40179	0.614132	-1.28813	-1.07386	-3.90227	-0.856299	-5.56926	-1.86423	-2.68992	-0.795503	0	-0.101627
ENSMUSG00000018322	Tomm34	85.8614	36.4862	175.505	321.901	29.3831	1404.21	98.0492	18.9597	330.493	27.0813	0.4069	530.817	77.2001	13.187	211.125	228.513	49.0408	946.696	234.62	26.3535	1332.31	1.93219	1.24672	-1.40179	-0.861467	-1.3639	-0.708513	-1.6291	-1.33947	1.21236	0.946921	1.06081	0.652459	1.97008	1.41345	0.151545	0.104685	-0.340975	-0.291471	-2.15951	-1.42573	1.28813	0.893971	1.93219	0.822831
ENSMUSG00000087128	Gm12655	32.7483	6.55396	73.1989	0	0.053925	138.352	0	0	6.16745	0	0.0266085	83.61	0	0	5.45276	41.746	0.170656	166.474	0	0	8.82252	4.54634	1.24617	-3.90227	-1.11718	0	0.0935547	-4.31902	-1.59871	5.37983	1.94113	-3.5613	-1.51489	-0.0757723	-0.348497	-4.65999	-3.06794	-4.20536	-1.00562	-4.47056	-1.18213	5.03886	1.72339	0	-0.732451
ENSMUSG00000102480	RP24-161I8.1	54.5833	24.9539	118.038	222.564	38.5076	1264.09	59.1393	15.6081	216.769	127.795	4.9639	1975.99	118.038	36.4862	377.006	92.9813	22.9877	397.39	54.5833	6.9613	407.991	1.85642	1.24577	-1.59122	-1.11379	1.0987	0.469787	0.530406	0.424805	0.0378861	0.0306924	-0.49252	-0.334863	2.27317	1.68053	0.378861	0.309751	2.00797	0.922515	-1.0987	-0.732961	0.568292	0.414411	-1.43967	-0.574387
ENSMUSG00000001018	Snapin	17.4476	5.98168	40.6381	95.482	0.73581	397.39	11.7724	0.73581	59.1393	0	0.0266085	83.61	17.4476	0.110758	62.3824	62.3824	0.201805	205.627	0	0.0819684	170.931	3.22032	1.24567	-2.31105	-0.955508	-3.33398	-0.892537	-1.13658	-0.569211	1.89431	0.643165	0.378861	-0.00110238	2.61414	1.06969	-0.265203	-0.280686	-3.52341	-0.703571	-2.4626	-1.07392	2.1974	0.715124	3.14455	0.558715
ENSMUSG00000039985	Fam60a	465.378	228.513	898.207	3341.74	852.198	14169	690.53	157.905	2503.09	2638.12	153.787	22142.8	1199.36	465.378	3170.71	92.9813	22.366	357.665	195.055	26.3535	1168.25	1.55333	1.2456	-1.78065	-1.44419	0.227317	0.105645	3.18244	3.06804	-2.91723	-2.47576	-1.47756	-1.05767	2.34894	2.1517	0.606178	0.476048	1.70488	1.04137	-1.0987	-0.912054	-2.76569	-1.90414	-2.91723	-1.44233
ENSMUSG00000028413	B4galt1	31.8736	8.82252	71.2758	127.795	18.4424	574.409	46.4805	0.522221	166.474	0	0.0266085	83.61	59.1393	13.9521	180.202	24.2812	2.09321	114.953	56.0623	0.370435	418.874	1.97008	1.24343	-0.947153	-0.679521	-5.07674	-1.33815	0.606178	0.452577	-1.28813	-0.785946	1.25024	0.567305	2.31105	1.64174	0.795609	0.514191	-4.01593	-0.909576	-1.02293	-0.687523	-0.833495	-0.408552	5.07674	1.2349
ENSMUSG00000102815	RP24-283J17.1	13.187	4.80933	31.8736	27.8285	2.52723	189.973	5.1226	0.69082	32.7483	0.110758	0.053925	149.775	11.7724	2.01304	53.1426	12.8193	1.64229	67.5777	25.6445	2.71743	200.272	2.4626	1.24336	-1.51545	-0.798036	-1.93219	-0.19025	-0.378861	-0.246722	-0.189431	-0.12021	1.51545	0.840829	1.43967	0.835131	-0.947153	-0.624313	-2.76569	-0.277803	-1.25024	-0.639676	1.17447	0.630695	3.06878	0.738335
ENSMUSG00000041119	Pde9a	14.3499	3.96246	33.6463	0	0.053925	477.788	0	0.0266085	14.3499	0	0.0266085	81.417	40.6381	0.444335	114.953	124.457	12.1122	430.046	11.7724	0.781997	106.168	5.79658	1.24332	-5.00097	-1.2075	-3.67496	-0.518033	-1.0987	-0.894572	2.27317	1.52238	-1.93219	-1.06677	3.03089	0.835089	-3.06878	-1.66046	-3.03089	-0.563452	-1.70488	-0.591707	5.98601	2.61968	2.1974	0.543983
ENSMUSG00000044857	Lemd2	0	0	10.8048	3.23904	0.201805	47.7438	0	0	6.16745	0	0.0266085	85.8614	36.4862	4.51209	109.02	0	0	9.08389	8.07838	0.522221	79.2809	1.81853	1.24259	-0.795609	-0.869839	-0.0757723	0.485592	2.76569	1.4946	-4.0917	-2.11958	-0.340975	-0.128628	1.06081	0.685838	0	-0.368808	0	0.46126	2.42471	1.01216	0	0.152265	1.97008	0.498403
ENSMUSG00000038290	Smg6	57.5806	22.9877	118.038	222.564	49.0408	997.801	79.2809	11.4413	297.439	15.6081	0.110758	282.169	69.4025	13.9521	205.627	31.0215	1.31716	127.795	45.2498	0.829413	267.68	1.78065	1.24235	-0.909267	-0.662812	-1.85642	-0.94321	1.02293	0.763094	-0.947153	-0.752078	0.454634	0.136711	2.08374	1.64199	0.68195	0.486176	-0.795609	-0.511034	-1.81853	-1.3064	-1.43967	-0.95575	0.98504	0.425155
ENSMUSG00000041870	Ankrd13a	33.6463	11.4413	79.2809	216.769	4.0945	1137.95	18.4424	0.140314	69.4025	175.505	3.58651	1975.99	49.0408	1.08611	153.787	22.366	0.829413	88.1726	10.4988	0.201805	109.02	2.80357	1.24228	-3.44764	-1.76765	1.97008	0.80152	1.3639	0.618572	-0.340975	-0.198236	-0.98504	-0.459492	2.95512	1.33209	-0.606178	-0.600387	3.06878	1.26442	-2.23528	-1.0673	0.303089	0.189376	-4.16747	-1.45204
ENSMUSG00000054580	Pla2r1	37.4836	15.6081	85.8614	175.505	23.626	997.801	54.5833	12.8193	200.272	17.9385	0.334915	655.147	34.5682	6.75496	127.795	44.0511	10.2008	175.505	106.168	16.05	690.53	2.00797	1.2416	-1.02293	-0.603413	-0.189431	-0.260475	-0.795609	-0.607779	-0.0757723	-0.0315349	1.70488	1.09057	2.42471	1.65666	0.719837	0.561167	0.98504	0.137765	-2.38683	-1.44968	-0.265203	-0.163824	1.06081	0.507277
ENSMUSG00000008976	Gabpa	24.2812	4.80933	59.1393	138.352	0.233783	559.495	6.9613	0.444335	31.8736	22.9877	0.4069	605.438	15.6081	1.71259	56.0623	50.3724	1.03204	170.931	40.6381	1.2571	253.933	4.05382	1.24099	-3.86439	-1.3153	0.568292	0.135807	-1.32601	-0.749494	1.13658	0.350151	0.947153	0.481274	2.68992	1.09544	-1.51545	-1.07023	1.43967	0.381375	-3.33398	-1.15813	2.57626	0.893373	-0.227317	0.00522403
ENSMUSG00000079084	Ccdc82	3.12917	0.300315	10.8048	11.7724	0.140314	83.61	0	0	6.55396	0.0819684	0.053925	118.038	53.1426	0.979368	185.023	1.85887	0.110758	21.1704	3.23904	0.140314	45.2498	3.22032	1.24047	-2.87935	-1.11323	0	0.364104	3.75073	1.61451	-3.03089	-1.34727	-2.23528	-0.927502	1.74276	0.570808	-1.59122	-1.02793	-0.303089	0.290247	1.81853	0.829552	0.795609	0.818582	0.227317	-0.0558852
ENSMUSG00000045624	Esf1	81.417	35.5146	170.931	240.889	27.0813	1108.43	38.5076	4.9639	153.787	166.474	1.03204	1559.85	153.787	34.5682	430.046	51.7393	8.56794	228.513	20.5958	0.781997	145.867	1.97008	1.24041	-2.38683	-1.59939	1.02293	0.481989	1.74276	1.3651	-0.416747	-0.370105	-1.51545	-1.00162	1.66699	1.11619	-0.871381	-0.780839	1.17447	0.572538	-0.68195	-0.416779	0.644064	0.368666	-2.53837	-1.05059
ENSMUSG00000067931	Zfp948	605.438	274.829	1108.43	767.122	90.5454	3711.98	260.716	64.0689	852.198	4.51209	0.140314	234.62	77.2001	6.9613	222.564	114.953	1.85887	348.369	180.202	5.28551	1024.38	1.89431	1.23818	-0.719837	-0.425242	-4.77365	-1.8694	-0.530406	-0.376726	0.0757723	-0.0107761	1.40179	0.617378	0.530406	0.33659	-1.13658	-1.08532	-5.1904	-2.14955	-3.25821	-2.03274	-1.28813	-0.947062	3.63707	1.10438
ENSMUSG00000026755	Arpc5l	92.9813	33.6463	195.055	240.889	37.4836	1231.3	77.2001	12.1122	267.68	6.35817	0.266612	297.439	34.5682	3.12917	121.205	138.352	20.5958	517.033	175.505	18.9597	1051.66	1.81853	1.23766	-1.0987	-0.723558	-2.1974	-0.902672	-1.89431	-1.40105	1.21236	0.853243	1.6291	1.01983	1.43967	1.05335	-0.189431	-0.158497	-1.74276	-0.751974	-2.76569	-1.7244	0.871381	0.564837	2.993	1.08721
ENSMUSG00000017404	Rpl19	367.209	211.125	655.147	559.495	131.222	2638.12	247.325	85.8614	747.213	9.62766	0.300315	407.991	228.513	79.2809	690.53	222.564	75.1732	787.561	16.9695	1.1986	127.795	1.55333	1.23713	-0.303089	-0.207603	-3.06878	-1.4289	0.795609	0.747784	0.871381	0.811071	-3.37187	-2.11154	0.68195	0.620034	-0.454634	-0.461549	-3.10666	-1.49468	-1.28813	-1.00346	-0.113658	-0.0706584	-0.719837	-0.194181
ENSMUSG00000020078	Vps26a	62.3824	15.6081	131.222	195.055	27.0813	971.913	62.3824	3.02215	200.272	0	0.0266085	81.417	103.39	10.2008	313.532	85.8614	8.31995	297.439	100.685	0.0819684	530.817	2.00797	1.23644	-1.13658	-0.720679	-5.49349	-1.51271	0.303089	0.205834	-0.0757723	-0.0576296	0.265203	-0.0494621	1.97008	1.25164	0.265203	0.023646	-5.00097	-1.25175	-0.98504	-0.611825	0.530406	0.348708	5.37983	0.878931
ENSMUSG00000021957	Tkt	35.5146	11.4413	77.2001	138.352	1.03204	621.575	51.7393	5.62445	180.202	0	0.0266085	83.61	134.74	16.5037	397.39	134.74	31.8736	477.788	0.110758	0.0819684	185.023	2.27317	1.23623	-1.40179	-0.705294	-5.30406	-1.37898	0.871381	0.568959	0.568292	0.465003	-2.12162	-1.35833	2.31105	1.32267	0.416747	0.2048	-4.43268	-1.03685	-0.227317	-0.122105	1.59122	1.12512	2.87935	0.534231
ENSMUSG00000097119	B230354K17Rik	75.1732	33.6463	170.931	430.046	29.3831	1924.75	98.0492	24.2812	339.314	253.933	8.31995	3711.98	131.222	24.9539	407.991	33.6463	6.16745	153.787	114.953	8.82252	808.543	1.89431	1.23573	-1.85642	-1.20412	0.98504	0.431054	1.06081	0.822022	-1.78065	-1.28738	1.02293	0.535152	2.42471	1.715	0.303089	0.224769	2.1974	1.05538	-1.59122	-1.04	-1.40179	-0.887266	-1.13658	-0.480267
ENSMUSG00000025450	Gm9752	36.4862	9.62766	73.1989	64.0689	6.16745	313.532	17.9385	0.334915	73.1989	0	0.0266085	83.61	23.626	3.96246	79.2809	40.6381	6.35817	145.867	3.58651	0.170656	45.2498	2.12162	1.23539	-1.17447	-0.740963	-4.01593	-0.942596	0.0378861	0.0228958	1.55333	1.07925	-2.27317	-1.15198	1.21236	0.753883	-0.644064	-0.585468	-4.43268	-1.01765	-1.6291	-0.938592	1.06081	0.7287	0.68195	0.133389
ENSMUSG00000020950	Foxg1	621.575	348.369	1079.67	971.913	247.325	4345.62	367.209	114.953	1108.43	200.272	4.36922	2638.12	787.561	305.38	2138.05	559.495	153.787	1874.84	574.409	106.168	3522	1.43967	1.23496	-0.833495	-0.70096	-1.0987	-0.670556	0.568292	0.563748	-0.416747	-0.376135	-0.303089	-0.250706	0.68195	0.646695	-0.568292	-0.628222	-1.17447	-0.747171	-0.303089	-0.245808	0.416747	0.340434	1.06081	0.561888
ENSMUSG00000103000	RP23-381K3.4	23.626	4.80933	62.3824	205.627	2.71743	898.207	18.4424	2.17551	92.9813	81.417	1.37881	1264.09	4.23006	0.4069	24.9539	5.80072	0.482767	37.4836	5.45276	0.334915	64.0689	3.06878	1.23463	-2.80357	-1.2223	0.833495	0.219394	-0.416747	-0.218385	0.49252	0.246397	0.568292	0.337604	3.44764	1.37241	0.0378861	0.00715027	2.80357	0.921389	-5.41772	-1.92226	-1.3639	-0.711776	-3.90227	-1.18556
ENSMUSG00000020121	Srgap1	103.39	47.7438	205.627	145.867	22.9877	747.213	33.6463	5.28551	142.06	0	0.0266085	85.8614	10.2008	0.781997	41.746	103.39	17.4476	490.527	348.369	59.1393	1874.84	2.12162	1.23377	-1.13658	-0.742666	-5.11463	-1.31642	-3.8265	-2.94092	0.719837	0.465688	3.18244	2.15094	0.606178	0.361531	-1.17447	-1.08491	-6.09967	-1.59285	-3.75073	-2.10768	1.25024	0.787188	7.16048	2.16526
ENSMUSG00000038831	Ralgps1	149.775	75.1732	289.704	787.561	153.787	3430.69	106.168	26.3535	348.369	1079.67	5.62445	9307.77	321.901	79.2809	971.913	114.953	15.1777	517.033	211.125	21.1704	1778.86	1.93219	1.23288	-2.61414	-2.09477	1.43967	0.638535	1.21236	0.855618	-1.21236	-0.88173	0.113658	0.0288231	2.38683	1.66283	-0.303089	-0.273928	2.38683	1.08549	-1.17447	-0.764154	0.0757723	-0.000371536	-1.66699	-0.646706
ENSMUSG00000028416	Bag1	34.5682	12.8193	69.4025	24.2812	0.69082	153.787	0.0266085	0.053925	32.7483	0	0.0266085	83.61	34.5682	1.31716	111.947	47.7438	4.80933	189.973	2.01304	0.201805	46.4805	2.68992	1.23248	-1.97008	-0.901716	-2.4626	-0.462383	0	-0.0694552	1.59122	1.00516	-3.18244	-1.28189	0.0757723	-0.0118031	-2.38683	-1.60498	-4.16747	-0.992247	-0.0757723	-0.116568	3.25821	1.73431	0.227317	0.0269986
ENSMUSG00000040151	Hs2st1	49.0408	16.05	106.168	90.5454	0.4069	544.968	10.4988	0.604307	57.5806	114.953	0.334915	1732.73	23.626	4.36922	81.417	6.55396	0.522221	34.5682	60.7396	5.45276	453.29	2.50048	1.23245	-3.18244	-1.72975	2.12162	0.675455	0.189431	0.138063	-2.34894	-1.52954	2.23528	1.15075	1.43967	0.774045	-1.70488	-1.16576	1.89431	0.600587	-2.15951	-1.12567	-0.795609	-0.400217	-1.02293	-0.251796
ENSMUSG00000058093	AA987161	9.08389	1.44211	24.9539	162.134	0.69082	747.213	32.7483	0.0819684	114.953	0	0.110758	465.378	22.366	0.878091	75.1732	71.2758	0.233783	313.532	0	0	8.82252	2.53837	1.23191	-1.93219	-0.888512	0	-0.182919	-0.909267	-0.355107	2.7278	1.34741	-4.96308	-2.39804	4.43268	1.6848	2.08374	0.683607	2.87935	0.744225	-2.993	-1.32335	1.0987	0.702124	-5.34195	-1.47771
ENSMUSG00000018449	Rpain	60.7396	21.7603	121.205	71.2758	0.370435	377.006	8.56794	0.300315	44.0511	0	0.0266085	81.417	8.31995	0.444335	41.746	57.5806	8.31995	222.564	134.74	0.829413	747.213	3.40975	1.2319	-2.53837	-0.746565	-3.78861	-0.702979	-2.61414	-1.67525	0.833495	0.596519	2.50048	1.04665	0.49252	0.116711	-2.57626	-1.87355	-5.37983	-1.33836	-2.91723	-1.12118	2.50048	1.49385	5.37983	1.3182
ENSMUSG00000029670	Ing3	170.931	88.1726	313.532	367.209	15.6081	1559.85	64.0689	3.12917	260.716	267.68	2.62108	2374.96	189.973	47.7438	605.438	45.2498	0.781997	162.134	0	0	9.08389	1.93219	1.23162	-1.97008	-1.33152	1.21236	0.483635	2.91723	1.96269	-1.28813	-0.967103	-6.59219	-3.44556	1.13658	0.795945	-0.947153	-0.941908	1.02293	0.403292	-0.68195	-0.440626	-0.606178	-0.371923	-7.69089	-2.21816
ENSMUSG00000032985	5730522E02Rik	25.6445	9.08389	54.5833	90.5454	3.83383	465.378	28.5956	2.62108	95.482	0	0.0266085	83.61	64.0689	14.3499	195.055	24.9539	3.96246	100.685	71.2758	1.03204	477.788	2.12162	1.23154	-1.06081	-0.537013	-4.39479	-1.09955	0.757723	0.57962	-1.06081	-0.790827	0.947153	0.279514	2.08374	1.3037	0.340975	0.167907	-4.01593	-0.871906	-0.719837	-0.391464	-0.0378861	-0.000796255	4.69788	1.0954
ENSMUSG00000062012	Zfp13	27.8285	9.08389	64.0689	29.3831	1.37881	200.272	6.75496	0.201805	35.5146	0	0.0266085	83.61	0	0	6.9613	50.3724	3.96246	205.627	0	0	9.08389	2.76569	1.22984	-1.02293	-0.477791	-2.57626	-0.510515	-4.24325	-2.04536	5.4556	2.9618	-3.94016	-2.1055	0.568292	0.205109	-1.51545	-1.13604	-4.0917	-0.930176	-4.58422	-2.1102	2.42471	1.32089	0	-0.732451
ENSMUSG00000035049	Rrp12	16.05	3.58651	40.6381	0	0.053925	157.905	0	0	7.84308	0	0.0266085	83.61	31.0215	1.14161	98.0492	41.746	7.84308	170.931	3.70855	0.300315	56.0623	4.96308	1.22823	-4.47056	-1.0252	0	0.0025246	0.265203	0.00527955	1.28813	0.921272	-2.15951	-0.977729	1.51545	0.359392	-3.52341	-2.13458	-3.18244	-0.62522	-0.49252	-0.0128523	4.96308	2.88304	0.947153	0.226102
ENSMUSG00000031174	Rpgr	88.1726	32.7483	195.055	240.889	29.3831	1024.38	83.61	8.31995	289.704	1.64229	0.110758	195.055	51.7393	0.370435	166.474	39.5589	3.96246	157.905	267.68	31.0215	1264.09	1.70488	1.22785	-0.719837	-0.528455	-4.28113	-1.22753	-0.68195	-0.633535	-1.0987	-0.759317	2.76569	1.89688	1.59122	1.24987	0.303089	0.122014	-4.0917	-1.04376	-2.08374	-1.46277	-1.28813	-0.764862	5.53138	1.63423
ENSMUSG00000019659	Ccdc12	42.8834	18.9597	85.8614	28.5956	2.26001	166.474	5.1226	0.140314	25.6445	0.0819684	0.053925	118.038	95.482	16.5037	274.829	16.05	0.140314	71.2758	0	0.0266085	16.05	2.61414	1.22774	-2.04585	-1.05332	-2.1974	-0.261257	3.10666	2.28591	-1.70488	-1.20197	-4.9252	-2.31568	-0.151545	-0.199522	-2.76569	-2.01472	-4.54634	-0.878058	1.32601	0.877871	1.3639	0.552662	0	-0.583444
ENSMUSG00000062981	Mrpl42	185.023	95.482	348.369	305.38	56.0623	1404.21	127.795	33.6463	397.39	7.84308	0.300315	348.369	50.3724	11.4413	153.787	106.168	24.2812	397.39	46.4805	0.140314	282.169	1.55333	1.22688	-0.606178	-0.441984	-2.84146	-1.19126	-0.606178	-0.427895	1.32601	1.0357	-0.189431	-0.344568	0.795609	0.707319	-0.454634	-0.481162	-2.76569	-1.20103	-2.68992	-1.97705	-0.227317	-0.114035	0.909267	0.2303
ENSMUSG00000059839	Zfp874b	145.867	65.8002	297.439	690.53	145.867	3255.1	185.023	39.5589	574.409	605.438	30.1916	8602.55	321.901	100.685	997.801	211.125	51.7393	767.122	1264.09	46.4805	7744.66	1.74276	1.22578	-1.55333	-1.15121	0.871381	0.400777	-0.0378861	-0.0240183	-1.02293	-0.727015	1.97008	0.738388	2.31105	1.79896	0.606178	0.498303	2.12162	1.0888	-1.02293	-0.728867	0.0757723	0.0490523	0.530406	0.141477
ENSMUSG00000060288	Ppih	20.036	3.70855	50.3724	59.1393	8.31995	321.901	17.9385	0.334915	60.7396	0	0.0266085	83.61	27.8285	1.2571	90.5454	33.6463	3.46763	118.038	1.2571	0.053925	28.5956	2.04585	1.2252	-1.06081	-0.61561	-3.8265	-0.894454	0.416747	0.245706	1.13658	0.702684	-3.59918	-1.53202	1.55333	0.970338	-0.113658	-0.253618	-3.75073	-0.798015	-1.0987	-0.654615	0.98504	0.631464	0	-0.165468
ENSMUSG00000027999	Pla2g12a	6.35817	1.31716	17.9385	0	0.053925	149.775	0.604307	0.0266085	13.9521	0	0.0266085	81.417	16.5037	0.140314	60.7396	5.98168	0.266612	35.5146	0.370435	0.053925	20.5958	3.97804	1.22514	-3.18244	-0.836135	0	-0.00331995	1.89431	0.527802	-0.606178	-0.186078	-2.65203	-0.910734	2.15951	0.741298	-1.85642	-0.987617	-1.97008	-0.211742	-0.833495	-0.407959	1.78065	0.822572	0	-0.332681
ENSMUSG00000000378	Ccm2	18.4424	1.71259	69.4025	100.685	0.0819684	430.046	0	0.0266085	16.05	0.781997	0.0819684	205.627	10.2008	0.300315	39.5589	6.16745	0.266612	32.7483	0	0.0266085	47.7438	5.49349	1.22469	-5.22829	-1.23026	0	-0.121677	1.02293	0.527387	-0.227317	-0.147871	-2.04585	-0.390691	2.04585	0.719911	-3.75073	-1.7353	-1.32601	-0.355975	-3.40975	-0.948782	1.6291	0.72493	-0.0378861	-0.403345
ENSMUSG00000036180	Gatad2a	54.5833	18.4424	118.038	21.1704	0.233783	157.905	1.2571	0.0819684	18.4424	0	0.0266085	83.61	131.222	31.0215	339.314	22.9877	0.140314	92.9813	24.9539	2.43581	185.023	3.71284	1.22359	-2.42471	-0.848675	-1.3639	-0.217494	2.42471	1.92187	-1.85642	-1.5525	-1.0987	-0.690826	-0.68195	-0.565833	-4.43268	-2.51049	-5.15251	-1.25425	1.89431	1.20775	3.03089	1.03639	3.33398	0.873205
ENSMUSG00000034708	Grn	59.1393	9.91045	118.038	574.409	62.3824	2438.18	170.931	6.9613	559.495	1.78477	0.110758	216.769	111.947	9.08389	321.901	50.3724	1.1986	313.532	200.272	6.9613	1297.76	1.85642	1.22261	-1.13658	-0.705343	-4.24325	-1.51869	0.189431	0.0306108	-1.02293	-0.654612	1.6291	0.756942	3.33398	2.26186	1.70488	1.26359	-1.93219	-0.651618	-2.34894	-1.55421	-1.43967	-0.815964	3.86439	1.18084
ENSMUSG00000040373	Cacng5	8.07838	0.928065	22.366	0	0.053925	465.378	0	0.053925	31.8736	0	0.0266085	81.417	37.4836	0.522221	142.06	98.0492	0.170656	313.532	0	0	9.3522	5.53138	1.22243	-4.81154	-1.18638	-4.24325	-0.747557	-0.454634	-0.358757	1.51545	0.9476	-5.53138	-2.61308	3.90227	1.02099	-1.3639	-0.580326	-2.15951	-0.308997	-1.6291	-0.619704	4.88731	1.53398	0	-0.706576
ENSMUSG00000022814	Umps	98.0492	36.4862	200.272	67.5777	7.39062	387.064	16.9695	0.73581	67.5777	12.1122	0.140314	387.064	88.1726	9.62766	367.209	3.23904	0.140314	39.5589	200.272	0.110758	1024.38	2.1974	1.22148	-1.59122	-0.918296	0.568292	0.0248234	0.568292	0.345359	-4.28113	-1.93542	2.15951	0.969408	-0.0757723	-0.112129	-2.15951	-1.64421	-0.757723	-0.505663	0.113658	0.0066262	-1.70488	-0.654188	1.97008	0.699781
ENSMUSG00000048142	Nat8l	12.1122	0.979368	31.8736	0	0.053925	77.2001	0	0.0266085	8.31995	0	0.0266085	81.417	0	0	5.62445	20.5958	0.646995	88.1726	22.366	1.08611	149.775	3.29609	1.22126	0	-0.745784	0	0.141646	-4.05382	-2.49097	1.78065	1.06308	1.51545	0.751776	0.68195	0.199326	-2.91723	-1.36215	-1.32601	-0.308906	-3.44764	-1.28761	3.8265	2.01202	3.06878	0.743549
ENSMUSG00000026679	Enkur	13.9521	2.52723	38.5076	0	0.053925	51.7393	0	0	6.16745	0	0.0266085	81.417	2.26001	0.0266085	13.5645	0.928065	0.053925	14.3499	0	0	8.82252	2.50048	1.22121	0	-0.809834	0	0.430937	0	0.514649	0.113658	0.356963	0	-0.494587	-0.909267	-0.467249	-3.48552	-2.16123	-2.76569	-0.576476	-1.47756	-0.613421	0.151545	0.609849	0	-0.727013
ENSMUSG00000024424	Ttc39c	1.2571	0.140314	5.80072	64.0689	0.4069	289.704	4.65876	0.170656	31.0215	0	0.0266085	83.61	4.65876	0.140314	23.626	8.56794	1.03204	45.2498	0.110758	0.0266085	17.4476	3.40975	1.22022	-2.80357	-0.806608	-2.08374	-0.608628	-0.0378861	-0.0437963	1.55333	0.885771	-2.04585	-0.924068	4.73577	1.61018	1.43967	0.861504	-0.378861	0.395996	-3.48552	-1.2575	0.719837	0.363966	0	-0.408906
ENSMUSG00000027255	Arfgap2	42.8834	8.82252	85.8614	9.91045	0.334915	106.168	0	0	6.16745	10.2008	0.140314	274.829	47.7438	2.34675	134.74	45.2498	4.36922	170.931	0	0	8.82252	2.7278	1.21995	-3.18244	-1.78557	2.80357	0.90124	0.757723	0.473283	0.795609	0.526942	-4.88731	-2.59381	-0.871381	-0.495331	-4.69788	-2.80706	-0.227317	-0.190903	1.21236	0.580716	5.1904	2.69959	-4.0917	-1.41536
ENSMUSG00000035093	Secisbp2l	166.474	81.417	321.901	260.716	3.46763	1297.76	46.4805	10.8048	162.134	42.8834	0.201805	517.033	124.457	26.3535	357.665	62.3824	11.4413	216.769	39.5589	0.4069	247.325	2.50048	1.21955	-1.85642	-1.00437	-0.416747	-0.328505	1.28813	0.988304	-0.416747	-0.308572	-0.795609	-0.574008	0.757723	0.385965	-1.70488	-1.60097	-1.06081	-0.697459	-1.17447	-0.594742	0.378861	0.261271	-0.568292	-0.153383
ENSMUSG00000074282	Zfp94	9.62766	0.201805	27.0813	0	0.0819684	180.202	0.0819684	0.0266085	8.56794	0	0.0266085	83.61	0	0	5.45276	1.50709	0.053925	17.9385	9.08389	0.110758	85.8614	4.54634	1.21822	-3.90227	-0.91824	0	-0.0535516	-2.00797	-1.18202	0	-0.110897	3.18244	1.13864	1.66699	0.585772	-3.03089	-0.917833	0	-0.126691	-4.62211	-1.25787	0	0.496983	0	0.361296
ENSMUSG00000024030	Abcg1	189.973	92.9813	377.006	747.213	149.775	3341.74	274.829	69.4025	808.543	216.769	0.140314	2138.05	124.457	20.5958	348.369	92.9813	16.9695	397.39	127.795	0.334915	997.801	1.66699	1.21788	-1.02293	-0.740967	-0.49252	-0.436436	0.113658	0.0706689	0.0757723	0.0370694	0.909267	0.246912	1.97008	1.66301	0.454634	0.440468	0.568292	0.0987489	-2.65203	-2.03482	-1.0987	-0.889016	-0.49252	-0.185362
ENSMUSG00000055704	Gm9978	24.2812	9.91045	51.7393	59.1393	5.45276	387.064	12.4611	1.50709	62.3824	13.187	0.4069	453.29	33.6463	7.39062	111.947	31.8736	5.98168	127.795	14.7583	1.31716	134.74	2.38683	1.21771	-1.81853	-0.983538	1.02293	0.188436	0.340975	0.240886	0.340975	0.227818	-0.568292	-0.320272	1.70488	0.972272	-0.606178	-0.451403	1.25024	0.240259	-1.0987	-0.58387	1.21236	0.741894	-0.98504	-0.221731
ENSMUSG00000007476	Lrrc8a	517.033	297.439	922.133	297.439	59.1393	1479.99	109.02	22.9877	330.493	59.1393	0.444335	997.801	574.409	240.889	1519.4	808.543	289.704	2854.44	157.905	15.1777	1051.66	1.66699	1.2173	-0.98504	-0.742413	-0.49252	-0.399521	0.227317	0.23202	0.947153	0.958843	-1.70488	-1.28538	-0.644064	-0.526279	-2.12162	-2.31283	-2.1974	-1.26222	0.795609	0.610822	2.76569	2.43236	0.909267	0.475789
ENSMUSG00000021007	Spata7	65.8002	26.3535	138.352	75.1732	0.781997	397.39	18.9597	1.08611	88.1726	0	0.0266085	83.61	175.505	24.2812	477.788	62.3824	0.266612	205.627	6.75496	0.140314	65.8002	2.53837	1.21725	-1.85642	-0.869915	-4.20536	-1.00399	1.66699	1.28884	-0.606178	-0.574133	-3.63707	-1.8878	0.719837	0.310696	-1.6291	-1.3573	-5.30406	-1.33422	0.530406	0.402977	1.93219	0.798019	0	0.166389
ENSMUSG00000022421	Nptxr	6.35817	0.562725	19.4908	114.953	0.781997	517.033	3.70855	0.140314	30.1916	56.0623	0.266612	946.696	31.0215	2.17551	111.947	81.417	8.82252	339.314	88.1726	10.8048	559.495	3.25821	1.21633	-3.97804	-1.76401	2.31105	0.816901	-1.40179	-1.00803	1.25024	0.749934	1.17447	0.732608	4.24325	1.50149	0	0.0159328	4.58422	1.48598	-1.85642	-0.727125	3.97804	2.02747	-0.303089	0.00649398
ENSMUSG00000037525	Bcdin3d	13.5645	2.01304	38.5076	75.1732	0.0819684	367.209	0	0	6.35817	12.4611	0.140314	367.209	6.9613	0.0819684	28.5956	0	0	8.82252	0	0	9.08389	5.49349	1.21584	-5.68292	-1.64975	0	0.14492	3.18244	1.58573	-1.97008	-0.795167	-2.12162	-0.82376	2.65203	0.823178	-3.5613	-2.04589	1.47756	0.333205	-3.14455	-0.901393	0	0.142999	-4.58422	-1.41732
ENSMUSG00000025616	Usp16	157.905	75.1732	297.439	852.198	59.1393	3522	211.125	64.0689	672.606	2.71743	0.140314	453.29	90.5454	20.5958	260.716	131.222	23.626	441.515	26.3535	2.34675	228.513	2.00797	1.21575	-1.17447	-0.672643	-2.993	-1.31176	0.0378861	0.0274778	0.909267	0.671872	-1.3639	-0.815883	2.27317	1.44692	0.49252	0.456142	-1.70488	-0.877825	-2.91723	-1.71374	-0.68195	-0.5266	0.189431	0.143899
ENSMUSG00000035580	Kcnh8	23.626	4.65876	62.3824	22.366	0.781997	162.134	5.28551	0.233783	27.8285	0	0.0266085	83.61	11.7724	0.562725	49.0408	10.2008	0.140314	50.3724	0	0	8.82252	2.68992	1.21444	-1.70488	-0.767129	-2.38683	-0.462418	1.40179	0.731551	0.68195	0.218462	-2.91723	-1.65925	0.303089	0.0914316	-1.97008	-1.28775	-3.63707	-0.851117	-1.25024	-0.580833	0.757723	0.253043	0	-0.73127
ENSMUSG00000045210	Vcpip1	83.61	37.4836	170.931	100.685	3.02215	490.527	15.6081	1.1986	81.417	36.4862	0.646995	852.198	83.61	9.91045	289.704	56.0623	5.98168	228.513	77.2001	0.444335	397.39	2.53837	1.21432	-2.31105	-1.24666	1.0987	0.306247	0.454634	0.277293	-0.340975	-0.251025	0.68195	0.178525	0.49252	0.201511	-1.93219	-1.59543	0.0378861	-0.152728	-0.530406	-0.224584	1.55333	0.963779	0.303089	0.102261
ENSMUSG00000031901	Dus2	24.2812	5.28551	57.5806	430.046	42.8834	1732.73	127.795	2.09321	441.515	1.44211	0.110758	228.513	3.12917	0.170656	19.4908	4.51209	0.0819684	27.8285	15.6081	0.482767	142.06	1.74276	1.21412	-1.06081	-0.68506	-3.90227	-1.39463	-1.17447	-0.607718	-0.303089	-0.212885	2.61414	1.1561	4.12959	2.59991	2.4626	1.81767	-0.833495	-0.256587	-6.59219	-3.07364	-4.43268	-2.26063	0.833495	0.220732
ENSMUSG00000005698	Ctcf	216.769	106.168	418.874	321.901	45.2498	1441.6	103.39	20.5958	330.493	1.31716	0.110758	149.775	234.62	50.3724	621.575	79.2809	11.4413	289.704	42.8834	3.96246	289.704	1.85642	1.2137	-0.947153	-0.691442	-4.9252	-1.51555	1.74276	1.37108	-0.909267	-0.733769	-1.28813	-0.866524	0.644064	0.438668	-0.947153	-0.981219	-5.26617	-1.73292	-0.568292	-0.371452	-0.340975	-0.246458	2.95512	0.806685
ENSMUSG00000026005	Rpe	27.0813	5.45276	60.7396	185.023	0.482767	727.821	19.4908	0.140314	73.1989	114.953	0.201805	1051.66	5.1226	0.0819684	23.626	14.7583	0.053925	56.0623	0	0	8.82252	2.57626	1.2137	-2.993	-1.62514	1.70488	0.582724	0	-0.0771292	2.42471	0.796047	-2.7278	-1.23922	2.76569	1.32649	-0.189431	-0.380232	2.80357	0.944164	-4.9252	-1.55991	-0.303089	-0.164451	-6.89528	-1.7817
ENSMUSG00000025144	Stra13	44.0511	18.9597	83.61	69.4025	9.62766	357.665	24.2812	4.80933	85.8614	0	0.0266085	83.61	28.5956	2.01304	88.1726	11.1189	0.140314	73.1989	0	0.0266085	25.6445	1.93219	1.21363	-1.0987	-0.654257	-4.35691	-1.09367	1.51545	0.92242	-0.227317	-0.245908	-3.52341	-1.47012	0.98504	0.655294	-0.68195	-0.623122	-4.84943	-1.16396	-1.51545	-0.972971	-0.757723	-0.53579	0	-0.231212
ENSMUSG00000102687	RP23-386K20.6	98.0492	44.0511	185.023	274.829	50.3724	1079.67	85.8614	9.62766	253.933	81.417	0.370435	1297.76	69.4025	4.80933	228.513	60.7396	14.7583	234.62	0	0	9.08389	1.81853	1.21339	-1.21236	-0.92888	0.454634	0.0929492	1.13658	0.70914	0.530406	0.412095	-5.68292	-2.89113	1.66699	1.25352	0.113658	0.00947956	0.947153	0.347951	-1.89431	-1.30065	-0.454634	-0.292971	-6.78162	-2.22217
ENSMUSG00000036672	Cenpt	71.2758	26.3535	145.867	228.513	2.09321	1168.25	71.2758	1.37881	240.889	13.5645	0.140314	377.006	9.62766	1.14161	45.2498	53.1426	2.9179	175.505	170.931	5.45276	727.821	2.04585	1.21301	-1.47756	-0.910693	-1.32601	-0.667112	-2.65203	-1.72256	0.189431	0.11445	2.7278	1.56638	1.81853	1.13182	-0.0378861	-0.171174	-0.795609	-0.497251	-4.31902	-2.01152	-0.340975	-0.107126	2.15951	0.887777
ENSMUSG00000001783	Rtcb	228.513	111.947	430.046	211.125	17.9385	852.198	56.0623	4.36922	185.023	28.5956	0.604307	727.821	490.527	98.0492	1297.76	205.627	42.8834	787.561	0	0.0266085	19.4908	2.04585	1.21279	-1.43967	-0.970776	-0.113658	-0.209499	2.08374	1.6662	-0.113658	-0.0939019	-7.80454	-3.72386	0	-0.0755661	-1.81853	-1.77349	-1.32601	-0.788942	0.98504	0.724218	1.93219	1.30552	-5.03886	-1.53732
ENSMUSG00000068479	Mfap1a	109.02	51.7393	216.769	124.457	20.5958	747.213	39.5589	6.55396	142.06	57.5806	0.604307	971.913	85.8614	15.6081	247.325	39.5589	5.28551	162.134	31.0215	3.02215	289.704	1.93219	1.21229	-1.3639	-0.927487	0.606178	0.106241	1.25024	0.911762	-0.644064	-0.476104	-0.416747	-0.259792	0.568292	0.399957	-1.21236	-1.12538	0	-0.169226	-0.833495	-0.557042	-0.0757723	-0.0242956	-1.06081	-0.282818
ENSMUSG00000026492	Tfb2m	33.6463	11.1189	71.2758	85.8614	3.23904	418.874	26.3535	2.52723	92.9813	4.36922	0.140314	305.38	15.6081	2.81635	59.1393	22.366	1.08611	85.8614	0.0266085	0	13.187	2.00797	1.21208	-1.21236	-0.787514	-1.17447	-0.471243	0.568292	0.402173	1.02293	0.595937	-3.8265	-1.93508	1.70488	1.08854	-0.113658	-0.174016	-0.644064	-0.318028	-2.57626	-1.50339	-0.340975	-0.218663	-3.18244	-1.09456
ENSMUSG00000029754	Dlx6	21.7603	7.84308	51.7393	162.134	20.036	787.561	42.8834	5.62445	162.134	180.202	3.96246	3008.42	185.023	54.5833	530.817	175.505	44.0511	655.147	330.493	59.1393	1975.99	1.89431	1.21178	-1.97008	-1.33169	1.89431	0.75807	-0.189431	-0.185934	-0.265203	-0.197492	0.947153	0.671968	3.06878	2.11658	1.02293	0.791818	3.59918	1.47216	-0.0757723	-0.016138	1.93219	1.46728	0.378861	0.241245
ENSMUSG00000029627	Zkscan14	0	0	4.23006	253.933	6.75496	1168.25	0	0.0266085	162.134	16.9695	0.140314	441.515	19.4908	0.0819684	73.1989	0	0	8.56794	0	0	9.08389	2.1974	1.21075	-1.6291	-0.87355	-0.68195	-0.441988	4.24325	1.78154	-3.37187	-1.26984	-3.40975	-1.325	7.3878	3.11344	5.26617	1.21068	5.15251	1.52343	-3.71284	-1.78283	-5.26617	-1.18324	-5.11463	-1.48631
ENSMUSG00000029447	Cct6a	971.913	559.495	1778.86	1975.99	544.968	8379.56	830.084	305.38	2374.96	0.979368	0.110758	503.606	727.821	260.716	2028.6	1264.09	397.39	4580.01	0	0.0266085	305.38	1.32601	1.21026	-0.378861	-0.317287	-4.69788	-2.20264	0.454634	0.442458	1.32601	1.26942	-3.63707	-2.7186	0.833495	0.850897	-0.151545	-0.181204	-4.31902	-2.07076	-1.17447	-1.05507	0.416747	0.372031	0	0.0204166
ENSMUSG00000026627	Tmem206	11.4413	2.26001	28.5956	185.023	8.07838	1024.38	47.7438	0.370435	157.905	0	0.0266085	81.417	40.6381	0.522221	145.867	50.3724	1.08611	200.272	0	0.0266085	109.02	2.1974	1.20923	-1.28813	-0.867898	-5.30406	-1.41816	0.227317	0.0853796	0.871381	0.491698	-0.947153	-0.718241	4.05382	1.86833	2.27317	0.939699	-2.65203	-0.502462	-2.34894	-1.22701	-0.0378861	0.069654	0	0.359375
ENSMUSG00000022899	Slc15a2	6.35817	1.64229	17.9385	453.29	19.4908	1826.22	79.2809	9.3522	247.325	453.29	24.9539	5087.39	621.575	175.505	1687.79	134.74	2.43581	621.575	0.0819684	0.0819684	121.205	2.1974	1.20848	-2.50048	-1.55782	1.47756	0.740229	2.65203	2.17993	-1.3639	-1.16389	-3.75073	-2.4859	6.13755	2.88095	3.52341	2.39159	6.17544	2.8349	0.340975	0.310738	0.871381	0.466005	-4.20536	-1.87722
ENSMUSG00000046605	B3gntl1	15.6081	4.0945	37.4836	3.23904	0.201805	45.2498	0	0	6.16745	0.110758	0.053925	145.867	0	0.0266085	18.4424	5.98168	0.170656	38.5076	24.9539	0.300315	157.905	1.93219	1.20637	-1.3639	-1.01159	0	0.678667	-1.81853	-1.0313	-0.454634	-0.273484	3.03089	1.44069	-1.40179	-0.623089	-3.59918	-2.35601	-2.80357	-0.305718	-0.378861	-0.295046	2.53837	1.26277	3.10666	0.679749
ENSMUSG00000040274	Cdk6	124.457	47.7438	297.439	88.1726	1.14161	407.991	16.9695	0.334915	60.7396	3.58651	0.170656	321.901	27.8285	0.69082	85.8614	83.61	4.80933	367.209	8.31995	0.646995	100.685	2.61414	1.20572	-1.97008	-1.032	-0.113658	-0.113551	-0.833495	-0.600516	1.89431	0.949409	-1.66699	-0.781281	-0.833495	-0.585965	-3.03089	-2.28576	-2.27317	-0.968763	-1.47756	-0.784985	2.4626	1.14905	-0.757723	-0.216326
ENSMUSG00000015937	H2afy	589.72	330.493	1051.66	830.084	195.055	3711.98	330.493	95.482	997.801	149.775	2.34675	2438.18	638.14	253.933	1778.86	544.968	195.055	1924.75	747.213	162.134	4016.32	1.47756	1.20565	-0.795609	-0.591382	-1.13658	-0.694705	0.151545	0.133051	-0.378861	-0.338262	0.303089	0.250573	0.454634	0.418298	-0.719837	-0.800726	-1.3639	-0.849537	-0.227317	-0.184253	0.606178	0.552856	1.78065	0.933998
ENSMUSG00000028126	Pip5k1a	59.1393	25.6445	131.222	189.973	17.4476	852.198	81.417	6.35817	313.532	1.5738	0.110758	175.505	339.314	75.1732	971.913	39.5589	6.9613	166.474	95.482	1.85887	559.495	1.81853	1.20563	-0.909267	-0.599796	-3.59918	-1.22174	2.31105	1.8305	-2.42471	-1.73865	-0.606178	-0.453001	1.89431	1.3217	0.49252	0.14231	-2.65203	-0.873522	0.416747	0.315362	-0.757723	-0.317664	3.48552	1.03902
ENSMUSG00000047959	Kcna3	17.9385	4.23006	39.5589	28.5956	0.201805	170.931	1.50709	0.0819684	20.5958	11.4413	0.140314	339.314	60.7396	8.56794	216.769	1.37881	0.053925	26.3535	9.3522	0.370435	95.482	2.87935	1.20542	-2.95512	-1.1336	1.74276	0.497882	3.44764	2.01474	-4.24325	-1.99878	-1.06081	-0.588857	1.17447	0.531052	-2.27317	-1.29134	1.06081	0.240991	0.719837	0.477233	-0.189431	-0.141141	-1.21236	-0.330492
ENSMUSG00000070345	Hsf5	54.5833	13.9521	124.457	42.8834	0.170656	234.62	0	0.0266085	26.3535	0	0.0266085	83.61	59.1393	1.03204	170.931	29.3831	0.233783	109.02	29.3831	0.170656	180.202	3.97804	1.20526	-2.80357	-0.959901	-3.03089	-0.569907	0.568292	0.15823	-0.340975	-0.161944	0.568292	0.0132655	0.151545	-0.0921076	-2.76569	-1.88374	-4.81154	-1.17082	-0.189431	-0.0486066	2.50048	1.14345	3.90227	0.684332
ENSMUSG00000028630	Dyrk2	31.0215	9.62766	73.1989	0	0.0819684	103.39	0	0	6.16745	0	0.0266085	83.61	18.4424	0.522221	59.1393	20.5958	0.0819684	79.2809	0	0.0266085	19.4908	3.8265	1.20448	-3.03089	-1.02402	0	0.205831	0.340975	0.431768	0.98504	0.38083	-3.33398	-1.49876	-0.719837	-0.639848	-4.73577	-2.85626	-4.39479	-0.984172	0	0.202924	4.12959	1.36534	0	-0.351961
ENSMUSG00000021453	Gadd45g	85.8614	35.5146	157.905	121.205	5.80072	605.438	39.5589	4.80933	149.775	0.878091	0.0819684	149.775	50.3724	4.23006	149.775	0.781997	0.053925	20.5958	0	0.0266085	18.4424	2.15951	1.20394	-1.28813	-0.724195	-3.97804	-0.980377	4.69788	2.34286	-3.78861	-1.69837	-3.78861	-1.49881	0.833495	0.50091	-1.06081	-0.85207	-5.03886	-1.1584	-1.47756	-0.858878	-4.01593	-1.95454	-0.0378861	-0.635039
ENSMUSG00000016510	Mtif3	14.3499	2.81635	36.4862	90.5454	0.170656	387.064	0	0	6.16745	149.775	0.370435	2438.18	0.604307	0.053925	9.91045	15.6081	0.053925	60.7396	0	0	9.08389	2.91723	1.20354	-5.98601	-2.20135	3.37187	1.03983	-2.65203	-0.841293	3.67496	1.08008	-2.57626	-0.881157	2.7278	1.1549	-3.63707	-2.15914	4.0917	1.16287	-5.72081	-1.73948	3.63707	1.02406	-7.3878	-1.93569
ENSMUSG00000029003	Mad2l2	75.1732	32.7483	145.867	253.933	14.3499	1168.25	71.2758	10.2008	222.564	0	0.0266085	85.8614	75.1732	15.6081	253.933	40.6381	3.83383	166.474	0	0.0266085	109.02	2.23528	1.20282	-1.40179	-0.675852	-5.64503	-1.57317	1.43967	1.02448	-0.49252	-0.367135	-1.13658	-0.809337	1.74276	0.951302	-0.151545	-0.220257	-5.64503	-1.44394	-1.59122	-0.849126	-0.606178	-0.400358	2.95512	0.469417
ENSMUSG00000027207	Galk2	73.1989	26.3535	195.055	185.023	1.03204	946.696	0	0	6.35817	228.513	0.604307	1924.75	22.366	0.266612	98.0492	5.28551	0.170656	32.7483	67.5777	0.266612	387.064	3.06878	1.20173	-6.8195	-2.54258	2.61414	0.974187	0.151545	0.000395774	-2.65203	-1.54981	2.12162	1.11683	1.17447	0.495209	-6.0239	-3.57557	1.66699	0.601163	-2.53837	-1.06556	2.04585	1.19372	-1.51545	-0.494041
ENSMUSG00000029319	Coq2	31.0215	5.62445	73.1989	253.933	0.233783	1079.67	7.17314	0.69082	42.8834	357.665	3.58651	3615.74	95.482	3.70855	321.901	15.6081	1.14161	67.5777	0	0	9.62766	2.53837	1.20057	-4.39479	-2.22839	2.38683	1.14126	3.48552	1.70565	-1.89431	-1.05888	-5.68292	-2.64819	3.03089	1.35114	-1.59122	-0.980659	3.75073	1.63141	-1.28813	-0.700823	0.795609	0.412815	-8.06975	-2.67406
ENSMUSG00000030729	Pgm2l1	45.2498	10.8048	90.5454	185.023	3.58651	767.122	37.4836	0.170656	114.953	56.0623	0.170656	655.147	253.933	42.8834	727.821	62.3824	3.12917	240.889	50.3724	1.64229	267.68	2.08374	1.20036	-1.74276	-1.23387	0.530406	-0.0395158	1.85642	1.43864	-1.21236	-1.0664	-1.0987	-0.80742	2.23528	1.29127	0.340975	-0.0241818	1.43967	0.283685	0.49252	0.373698	0.719837	0.539485	-0.378861	0.0336873
ENSMUSG00000045671	Spred2	36.4862	15.1777	77.2001	95.482	15.1777	517.033	31.8736	4.36922	124.457	0	0.0266085	81.417	142.06	39.5589	430.046	45.2498	4.23006	185.023	118.038	13.187	708.93	1.97008	1.19975	-0.644064	-0.415695	-4.84943	-1.2587	1.06081	0.824461	-1.13658	-0.981418	0.644064	0.353283	1.70488	1.17584	0.303089	0.131947	-4.62211	-1.08348	0.113658	0.0652768	0.265203	0.108838	5.49349	1.52741
ENSMUSG00000041057	Wdr43	200.272	95.482	407.991	321.901	17.9385	1479.99	103.39	16.9695	397.39	0.781997	0.0819684	153.787	260.716	77.2001	747.213	189.973	46.4805	808.543	47.7438	1.08611	321.901	2.00797	1.19901	-1.06081	-0.629017	-4.69788	-1.43092	1.21236	0.995889	0	0.012072	-2.15951	-1.49297	0.795609	0.521899	-0.871381	-0.752836	-4.73577	-1.57342	-0.227317	-0.0952507	0.871381	0.608917	2.27317	0.576957
ENSMUSG00000054263	Lifr	69.4025	12.1122	166.474	228.513	3.12917	1051.66	69.4025	2.52723	247.325	7.17314	0.300315	330.493	14.3499	1.93494	57.5806	83.61	2.9179	321.901	12.8193	1.1986	131.222	2.00797	1.19893	-1.40179	-0.91285	-1.97008	-0.809567	-2.27317	-1.17971	2.68992	1.58567	-1.32601	-0.650543	2.04585	1.22862	0.378861	0.0817695	-0.909267	-0.421071	-3.94016	-1.88594	0.265203	0.265736	-0.416747	-0.106087
ENSMUSG00000026648	Dclre1c	83.61	24.2812	180.202	397.39	47.7438	1924.75	121.205	24.2812	430.046	3.02215	0.140314	297.439	166.474	42.8834	517.033	180.202	27.8285	638.14	71.2758	9.62766	477.788	1.89431	1.19882	-0.909267	-0.527067	-3.03089	-1.22657	0.378861	0.285658	0.303089	0.168236	-0.606178	-0.388763	2.23528	1.4854	0.644064	0.532344	-1.78065	-0.75123	-1.0987	-0.667014	0.378861	0.228546	2.42471	0.825331
ENSMUSG00000020525	Ppm1d	22.9877	4.0945	50.3724	31.8736	0.140314	162.134	0	0.0266085	21.1704	0	0.0266085	81.417	37.4836	0.110758	131.222	1.44211	0.053925	22.366	7.39062	0.266612	79.2809	3.94016	1.19864	-2.993	-0.784112	-2.68992	-0.363695	3.25821	1.22298	-3.59918	-1.54832	-0.98504	-0.434864	0.871381	0.264445	-2.53837	-1.50666	-3.8265	-0.79446	0.0378861	0.110353	0	-0.101638	1.70488	0.390662
ENSMUSG00000029617	Ccz1	100.685	42.8834	195.055	79.2809	0.979368	453.29	20.036	2.09321	81.417	77.2001	1.03204	922.133	31.8736	4.9639	109.02	24.9539	1.44211	100.685	69.4025	0.444335	418.874	2.31105	1.19726	-2.00797	-1.14416	1.55333	0.433644	-0.265203	-0.12246	-0.303089	-0.278323	1.78065	0.759282	0.454634	0.208686	-1.97008	-1.65101	0.49252	-0.00491574	-1.85642	-1.03003	0.378861	0.141782	-0.378861	-0.0820308
ENSMUSG00000020009	Ifngr1	4.65876	0.0819684	14.7583	98.0492	1.44211	559.495	21.7603	0.201805	77.2001	19.4908	0.170656	574.409	0	0	5.45276	30.1916	0.522221	106.168	0	0	9.62766	2.61414	1.19666	-2.08374	-0.979195	0.530406	0.0414878	-3.8265	-1.36271	4.81154	2.12573	-3.33398	-1.19618	4.54634	1.95501	2.12162	0.74275	3.63707	1.04558	-6.25121	-2.61368	0.568292	0.328825	-5.03886	-1.50913
ENSMUSG00000025068	Gsto1	42.8834	14.7583	92.9813	57.5806	3.35183	305.38	20.036	1.44211	77.2001	0	0.0266085	83.61	33.6463	2.52723	109.02	109.02	16.5037	377.006	3.35183	0.266612	50.3724	2.27317	1.19628	-1.06081	-0.560577	-3.94016	-0.930853	-1.13658	-0.847881	2.31105	1.72628	-3.5613	-1.73103	0.719837	0.388113	-0.947153	-0.80413	-4.84943	-1.15574	-1.06081	-0.573622	2.38683	1.61666	0.606178	0.158736
ENSMUSG00000026857	Ntmt1	180.202	90.5454	348.369	111.947	16.5037	559.495	40.6381	1.78477	134.74	0	0.0266085	81.417	92.9813	12.1122	260.716	53.1426	6.75496	216.769	0	0.0266085	16.9695	1.85642	1.19617	-0.909267	-0.60712	-4.96308	-1.27655	1.40179	1.1031	-0.151545	-0.123876	-5.53138	-2.63591	-0.454634	-0.347438	-2.00797	-1.88773	-6.97105	-1.97694	-0.644064	-0.421087	0.416747	0.278271	0	-0.370115
ENSMUSG00000031822	Gse1	30.1916	8.31995	71.2758	90.5454	2.09321	441.515	11.7724	1.1986	57.5806	17.4476	0.300315	672.606	69.4025	17.4476	222.564	59.1393	4.36922	228.513	4.0945	0.300315	50.3724	2.76569	1.19568	-2.87935	-1.17478	1.21236	0.231841	0.98504	0.772969	0.530406	0.293278	-3.06878	-1.57691	1.81853	0.845893	-1.17447	-0.803193	1.47756	0.281015	-0.454634	-0.106078	2.27317	1.20011	-3.06878	-0.816784
ENSMUSG00000078908	Mon1b	31.8736	1.85887	81.417	100.685	0.233783	430.046	6.55396	0.4069	34.5682	0	0.0266085	83.61	0	0.0266085	27.0813	1.37881	0.0819684	18.9597	0	0	8.82252	3.97804	1.19541	-3.18244	-0.938929	-2.84146	-0.79005	0	0.586896	0.0378861	0.14246	-1.93219	-0.948441	1.74276	0.561018	-1.93219	-1.19707	-4.20536	-0.94273	-3.67496	-1.22977	-1.28813	-0.543418	0	-0.732451
ENSMUSG00000027411	Vps16	81.417	29.3831	185.023	67.5777	0.0819684	330.493	8.31995	0.170656	40.6381	1.37881	0.110758	274.829	111.947	2.17551	397.39	45.2498	7.84308	162.134	109.02	1.2571	787.561	3.33398	1.19521	-2.7278	-0.916179	0	-0.137635	0.795609	0.335274	-1.0987	-0.625049	0.98504	0.37103	0.151545	-0.0387203	-3.14455	-2.24161	-2.08374	-0.844811	0.303089	0.147025	2.42471	1.57518	2.7278	0.864544
ENSMUSG00000015377	Dennd6b	69.4025	18.9597	153.787	138.352	0.201805	574.409	9.62766	0.69082	46.4805	40.6381	0.4069	1137.95	31.8736	0.334915	114.953	16.9695	1.50709	75.1732	357.665	18.9597	2082.6	3.44764	1.19501	-3.33398	-1.29876	0.909267	0.262381	-1.3639	-0.990111	-2.1974	-1.56825	3.94016	2.32518	1.32601	0.536046	-2.4626	-1.80599	0.454634	0.0366531	-2.08374	-0.875603	0.757723	0.349664	2.08374	0.898213
ENSMUSG00000085156	Gm11974	50.3724	21.7603	109.02	138.352	20.5958	787.561	51.7393	6.35817	170.931	0	0.0266085	83.61	18.4424	0.300315	73.1989	22.9877	0.4069	98.0492	28.5956	0.140314	205.627	2.00797	1.195	-0.68195	-0.422939	-5.26617	-1.41699	-0.151545	-0.148056	0	-0.0916534	1.66699	0.486618	1.89431	1.21574	0.151545	0.0697658	-5.03886	-1.24017	-3.10666	-1.752	-1.32601	-0.881687	4.16747	0.744763
ENSMUSG00000064080	Fbln2	6.75496	0.444335	22.366	114.953	2.34675	574.409	0	0.0266085	83.61	3.35183	0.110758	222.564	114.953	3.02215	313.532	109.02	14.3499	387.064	27.8285	0.604307	189.973	2.27317	1.19413	-1.93219	-0.983127	-1.32601	-0.491518	0.68195	0.262719	0.530406	0.460815	-1.25024	-0.823226	3.86439	1.71205	1.85642	0.544122	1.3639	0.416333	0.113658	-0.00781826	2.08374	1.38495	0.795609	0.266491
ENSMUSG00000043773	1700048O20Rik	31.8736	4.80933	77.2001	127.795	0.604307	477.788	16.5037	2.17551	73.1989	17.4476	0.370435	465.378	41.746	4.23006	170.931	65.8002	1.85887	240.889	124.457	1.85887	672.606	2.993	1.194	-2.53837	-1.02328	0.189431	-0.00742408	-0.606178	-0.348618	0.227317	0.09002	1.59122	0.672938	2.27317	1.03021	-0.719837	-0.420189	0.833495	0.210493	-1.43967	-0.638421	2.00797	1.02443	1.43967	0.511106
ENSMUSG00000024613	Tcof1	50.3724	20.036	106.168	134.74	17.4476	638.14	44.0511	8.07838	157.905	11.7724	0.110758	282.169	39.5589	7.84308	127.795	85.8614	6.35817	339.314	0	0.110758	621.575	1.89431	1.19392	-1.13658	-0.713223	-1.13658	-0.59939	-0.909267	-0.557751	0.757723	0.439261	1.47756	0.354079	1.6291	1.12797	0	-0.014096	-0.530406	-0.390289	-1.74276	-1.10196	0.98504	0.549066	1.89431	0.48026
ENSMUSG00000043391	2510009E07Rik	50.3724	14.3499	118.038	589.72	90.5454	2253.39	216.769	32.7483	638.14	0	0.0266085	81.417	88.1726	3.02215	357.665	477.788	71.2758	1644.02	40.6381	2.34675	282.169	1.70488	1.19336	-0.833495	-0.644525	-7.34991	-2.20609	-1.17447	-0.873768	1.97008	1.42729	-1.89431	-1.19496	3.25821	2.27894	1.81853	1.38222	-5.00097	-1.26217	-2.42471	-1.64313	0.98504	0.691527	3.94016	1.00584
ENSMUSG00000010025	Aldh3a2	8.56794	0.482767	24.2812	321.901	0.110758	1231.3	9.08389	0.781997	59.1393	0	0.0266085	83.61	3.12917	0.201805	21.7603	69.4025	0.170656	267.68	0	0	9.08389	5.37983	1.1926	-4.0917	-0.958585	-5.91024	-1.13628	-3.40975	-1.1573	5.22829	1.60114	-5.11463	-1.64835	5.37983	1.18675	0.378861	0.214338	-2.31105	-0.341168	-6.2891	-1.34888	3.03089	1.04397	0	-0.727205
ENSMUSG00000039849	Pcif1	109.02	53.1426	205.627	95.482	10.2008	517.033	25.6445	1.78477	90.5454	65.8002	1.31716	1199.36	138.352	37.4836	387.064	189.973	49.0408	787.561	0	0.0266085	672.606	2.08374	1.19045	-2.00797	-1.28887	1.74276	0.631568	-0.454634	-0.360098	0.871381	0.673948	0.227317	-0.0511913	0.151545	0.00684733	-2.00797	-1.83848	0.303089	-0.00282696	0.227317	0.17588	3.10666	2.09069	0.568292	0.0768022
ENSMUSG00000047146	Tet1	71.2758	21.1704	162.134	559.495	75.1732	3088.5	211.125	5.98168	690.53	65.8002	1.44211	1332.31	274.829	59.1393	852.198	27.0813	3.46763	131.222	81.417	6.75496	517.033	1.78065	1.18945	-1.32601	-0.913711	-0.947153	-0.536295	2.53837	1.91129	-2.61414	-1.81949	-0.871381	-0.573481	3.03089	1.99841	1.40179	0.766915	0.98504	0.307575	-0.947153	-0.624223	-2.38683	-1.08823	-0.340975	-0.0618857
ENSMUSG00000090358	Gm2822	8.56794	2.52723	22.9877	81.417	7.39062	530.817	24.9539	3.46763	100.685	9.62766	0.233783	430.046	19.4908	3.23904	77.2001	8.31995	0.73581	49.0408	30.1916	3.70855	240.889	2.15951	1.18939	-1.0987	-0.621221	-0.49252	-0.271844	0.303089	0.180325	-0.98504	-0.620712	1.47756	0.824315	3.40975	2.01979	1.59122	1.10983	1.55333	0.439165	-2.34894	-1.28968	-1.28813	-0.730341	0.644064	0.256371
ENSMUSG00000043535	Setx	95.482	27.8285	234.62	247.325	16.9695	1137.95	71.2758	10.2008	222.564	7.84308	0.233783	559.495	157.905	12.8193	430.046	85.8614	14.7583	282.169	216.769	6.75496	1231.3	2.00797	1.18922	-1.28813	-0.83205	-1.13658	-0.61414	0.303089	0.051343	-0.644064	-0.403164	1.3639	0.69493	1.74276	1.06227	-0.0757723	-0.0845631	-0.644064	-0.42605	-1.0987	-0.673229	0.113658	0.0672217	2.31105	0.861572
ENSMUSG00000025809	Itgb1	49.0408	8.31995	114.953	211.125	4.36922	997.801	31.0215	3.12917	103.39	2.81635	0.140314	216.769	56.0623	7.61388	170.931	32.7483	2.17551	142.06	0.482767	0.0819684	18.4424	3.25821	1.18921	-2.42471	-1.06138	-2.31105	-0.742786	1.59122	1.0545	-0.0757723	-0.093585	-4.47056	-2.16179	2.27317	0.934293	-0.530406	-0.393848	-1.6291	-0.55329	-1.93219	-0.779478	0.227317	0.0690429	-2.1974	-0.834258
ENSMUSG00000020114	Cand1	118.038	45.2498	247.325	638.14	26.3535	3341.74	157.905	21.1704	517.033	453.29	0.562725	3615.74	57.5806	5.98168	180.202	71.2758	15.1777	282.169	260.716	51.7393	1367.79	1.89431	1.18888	-1.85642	-1.32464	0.606178	0.0994651	-1.0987	-0.890073	-0.340975	-0.270795	2.42471	1.79758	2.50048	1.63425	0.49252	0.37203	2.04585	0.731081	-3.33398	-1.97422	-0.947153	-0.639779	-0.454634	-0.0286866
ENSMUSG00000055240	Zfp101	157.905	51.7393	348.369	655.147	34.5682	2930.42	138.352	14.7583	430.046	638.14	24.9539	7950.76	367.209	106.168	1051.66	124.457	21.7603	559.495	134.74	19.4908	874.9	2.08374	1.18817	-2.08374	-1.41036	1.59122	0.785422	1.43967	1.18096	-1.06081	-0.788481	-0.530406	-0.356716	2.08374	1.23541	-0.0757723	-0.174625	2.12162	1.07622	-0.757723	-0.394829	0.0757723	0.104155	-1.93219	-0.853133
ENSMUSG00000025178	Pi4k2a	44.0511	10.8048	100.685	95.482	13.5645	517.033	34.5682	0.604307	114.953	0	0.0266085	83.61	98.0492	0.300315	321.901	39.5589	1.44211	166.474	92.9813	3.83383	465.378	1.89431	1.18674	-1.17447	-0.761275	-4.54634	-1.16004	1.02293	0.632176	-0.98504	-0.571757	0.49252	0.15954	1.40179	0.934307	-0.189431	-0.345235	-4.69788	-1.14889	-0.151545	-0.130758	0.340975	0.296875	5.15251	1.34616
ENSMUSG00000096926	Gm26823	0	0	1.44211	0	0.053925	47.7438	0	0	6.16745	0	0.0266085	83.61	8.56794	0.201805	35.5146	0	0	9.08389	9.91045	0.444335	106.168	2.42471	1.18623	0	-0.842132	0	0.431097	1.25024	0.614651	-2.80357	-1.60928	1.40179	0.647713	2.76569	1.52344	0	0.501544	0	1.21812	0.378861	0.215067	0	0.180637	2.00797	0.501349
ENSMUSG00000004040	Stat3	149.775	69.4025	282.169	477.788	57.5806	2569.72	100.685	14.7583	430.046	185.023	3.83383	3170.71	211.125	46.4805	589.72	83.61	12.1122	418.874	149.775	11.1189	922.133	2.04585	1.18602	-2.00797	-1.25824	0.416747	0.0755013	0.719837	0.522011	-0.909267	-0.643941	0.189431	0.0563677	1.81853	1.17424	-0.265203	-0.310985	1.06081	0.364813	-1.21236	-0.714375	-0.113658	-0.0219883	-0.644064	-0.198744
ENSMUSG00000022604	Cep97	69.4025	13.9521	162.134	153.787	4.9639	830.084	3.96246	0.233783	31.8736	377.006	2.62108	4016.32	20.036	0.928065	73.1989	22.366	2.52723	103.39	13.9521	1.08611	131.222	2.15951	1.18584	-5.26617	-2.57164	3.5613	1.38105	0.189431	0.0466233	0.340975	0.199502	-0.0757723	-0.0485055	1.3639	0.787163	-3.67496	-2.26142	2.76569	1.14529	-2.80357	-1.50236	2.12162	1.05485	-4.31902	-1.49384
ENSMUSG00000039182	AW209491	51.7393	12.1122	114.953	175.505	0.522221	747.213	25.6445	3.12917	98.0492	0	0.0266085	81.417	44.0511	1.85887	145.867	109.02	22.9877	397.39	0	0.053925	42.8834	2.57626	1.185	-1.89431	-0.851147	-4.77365	-1.18503	-0.757723	-0.556113	1.6291	1.18458	-4.05382	-1.80873	1.66699	0.861189	-0.757723	-0.626887	-4.81154	-1.1884	-1.6291	-0.792184	2.15951	1.4257	0	0.00590331
ENSMUSG00000063870	Chd4	175.505	90.5454	330.493	465.378	88.1726	2253.39	157.905	13.5645	465.378	26.3535	0.266612	490.527	175.505	53.1426	490.527	153.787	30.1916	574.409	106.168	13.9521	621.575	1.74276	1.18486	-0.98504	-0.732034	-2.04585	-1.05677	0.303089	0.243543	0.0378861	0.00849515	-0.416747	-0.298236	1.47756	1.06955	-0.0378861	-0.165144	-1.47756	-0.852312	-1.47756	-0.980015	0.0378861	0.0732835	1.0987	0.540547
ENSMUSG00000102960	RP24-444I15.4	31.8736	2.26001	73.1989	134.74	2.52723	605.438	3.83383	0.370435	25.6445	234.62	1.85887	3711.98	65.8002	2.01304	211.125	1.31716	0.0819684	26.3535	11.1189	0.928065	124.457	2.91723	1.18416	-4.88731	-2.1534	2.65203	1.02918	3.29609	1.28398	-3.86439	-1.42709	-0.98504	-0.338043	2.84146	1.26713	-2.08374	-0.951915	3.75073	1.4261	-1.40179	-0.693411	-0.644064	-0.218363	-3.90227	-1.30017
ENSMUSG00000086583	Gm15500	170.931	85.8614	348.369	387.064	75.1732	2028.6	142.06	40.6381	477.788	13.9521	0.334915	430.046	211.125	73.1989	621.575	103.39	26.3535	418.874	8.31995	0.444335	100.685	1.66699	1.18407	-0.530406	-0.359798	-2.31105	-1.07362	1.89431	1.67818	0	0.00426537	-3.52341	-2.01057	1.25024	0.990818	-0.189431	-0.164876	-1.93219	-0.96335	-0.833495	-0.591268	-0.378861	-0.278646	-1.3639	-0.362101
ENSMUSG00000030291	Med21	42.8834	15.6081	90.5454	54.5833	0.522221	253.933	8.07838	0.646995	40.6381	0.0819684	0.053925	121.205	4.65876	0.201805	26.3535	42.8834	7.17314	162.134	23.626	0.110758	189.973	2.80357	1.18394	-2.12162	-0.82739	-2.42471	-0.446619	-2.50048	-1.47745	1.74276	1.19334	0.68195	0.061126	0.719837	0.28006	-1.97008	-1.4788	-4.43268	-0.870548	-3.40975	-1.36511	1.89431	1.17312	0	0.363742
ENSMUSG00000062866	Phactr2	45.2498	11.4413	109.02	0	0.053925	153.787	0.781997	0.053925	10.8048	0	0.0266085	88.1726	0	0	5.45276	51.7393	0.140314	222.564	9.08389	0.829413	83.61	4.0917	1.18381	-3.52341	-0.967887	0	-0.0764983	-4.69788	-2.20769	3.86439	1.17036	0.0757723	0.182911	-0.378861	-0.385756	-4.88731	-2.67372	-4.84943	-1.11543	-4.58422	-1.38235	4.81154	1.40599	1.85642	0.469014
ENSMUSG00000029387	Gtf2h3	42.8834	12.1122	95.482	69.4025	2.26001	339.314	16.05	0.110758	62.3824	0	0.0266085	83.61	35.5146	3.83383	142.06	46.4805	7.17314	189.973	5.28551	0.4069	56.0623	2.27317	1.18325	-1.43967	-0.817977	-3.63707	-0.850526	0.568292	0.363747	0.719837	0.437238	-2.27317	-1.22799	0.833495	0.411807	-1.13658	-0.953098	-4.54634	-1.11517	-0.833495	-0.391399	1.3639	0.878602	1.47756	0.301327
ENSMUSG00000094626	Cecr6	4.0945	0.266612	11.1189	40.6381	0.444335	234.62	0	0.053925	26.3535	0	0.0266085	83.61	12.8193	0.110758	51.7393	8.31995	0.646995	44.0511	60.7396	0.4069	313.532	3.8265	1.1824	-2.80357	-0.874342	-2.42471	-0.44058	-0.568292	-0.463404	-1.25024	-0.673797	2.57626	0.932593	3.71284	1.16812	-0.189431	0.0480159	-0.303089	0.126892	-1.55333	-0.518313	1.28813	0.56296	4.50845	0.969363
ENSMUSG00000040537	Adam22	465.378	240.889	971.913	1297.76	274.829	5650.97	387.064	134.74	1137.95	103.39	2.71743	1732.73	1024.38	339.314	2708.34	1051.66	330.493	4016.32	1924.75	377.006	10070.8	1.51545	1.18221	-1.02293	-0.770856	-1.78065	-1.03815	-0.454634	-0.438547	-0.189431	-0.139741	0.530406	0.391867	1.02293	0.886756	-0.416747	-0.448123	-1.47756	-0.901819	-0.113658	-0.0736052	1.43967	1.23689	3.10666	1.54393
ENSMUSG00000005338	Cadm3	111.947	46.4805	228.513	211.125	20.5958	946.696	50.3724	9.08389	189.973	100.685	1.2571	1441.6	85.8614	11.1189	240.889	200.272	46.4805	672.606	185.023	24.2812	997.801	2.00797	1.18138	-1.93219	-1.19556	0.644064	0.12087	-1.06081	-0.971341	0.98504	0.86757	0.871381	0.557529	1.13658	0.706597	-0.98504	-0.864484	0.568292	0.0878759	-1.40179	-0.863918	1.97008	1.45967	0.454634	0.303371
ENSMUSG00000037784	Dzip1l	14.7583	4.51209	38.5076	69.4025	5.80072	418.874	18.4424	2.26001	83.61	1.03204	0.110758	216.769	38.5076	6.35817	142.06	85.8614	1.14161	253.933	9.3522	0.73581	92.9813	2.23528	1.181	-1.28813	-0.723631	-1.06081	-0.373596	-0.530406	-0.148858	1.3639	0.601216	-1.6291	-0.777413	2.53837	1.43379	0.530406	0.343341	0.151545	-0.000702515	-1.17447	-0.626838	1.81853	0.758051	0.340975	0.0140549
ENSMUSG00000022324	Matn2	16.05	0.829413	38.5076	0	0.0819684	79.2809	0	0	6.16745	0	0.0266085	83.61	62.3824	13.9521	170.931	40.6381	5.45276	157.905	0	0	9.62766	3.29609	1.18023	-2.65203	-0.991794	0	0.306584	1.32601	1.05156	0.303089	0.219538	-5.22829	-2.8265	0	-0.221652	-3.59918	-1.83087	-2.95512	-0.510041	2.23528	1.32285	5.03886	2.90874	0	-0.71022
ENSMUSG00000035367	Rmi1	8.31995	0.878091	25.6445	6.55396	0.201805	71.2758	0.201805	0.0266085	10.8048	0	0.0266085	83.61	4.0945	0.140314	22.366	0	0.053925	54.5833	0	0.0266085	22.366	2.4626	1.17998	-1.66699	-0.824693	-0.833495	0.0496844	-0.606178	-0.183439	2.1974	0.56827	-2.27317	-0.78257	0.227317	0.107631	-2.42471	-1.29618	-2.1974	-0.318291	-0.98504	-0.446485	3.14455	0.816238	0	-0.305023
ENSMUSG00000024759	Atl3	11.4413	0.562725	29.3831	0	0.053925	88.1726	0	0	6.35817	0	0.0266085	83.61	0	0.0266085	16.05	4.80933	0.0819684	28.5956	0.444335	0.0266085	15.1777	3.63707	1.17913	0	-0.986363	0	0.229446	0	-0.0572151	1.55333	0.684757	-1.02293	-0.388258	0.530406	0.0175167	-3.14455	-1.72203	-2.7278	-0.408238	-2.4626	-0.664288	2.08374	0.980514	0	-0.412467
ENSMUSG00000014592	Camta1	655.147	348.369	1199.36	1826.22	430.046	7950.76	490.527	153.787	1441.6	874.9	34.5682	10338.8	852.198	339.314	2253.39	767.122	240.889	2708.34	1778.86	267.68	9307.77	1.43967	1.17909	-1.40179	-1.16463	-0.0378861	-0.0728761	-0.340975	-0.319916	-0.378861	-0.345223	0.795609	0.583083	1.25024	1.14668	-0.340975	-0.331083	0.303089	0.0878063	-1.02293	-0.827339	0.568292	0.438196	0.795609	0.464413
ENSMUSG00000021385	Ippk	27.0813	4.65876	69.4025	0	0.053925	75.1732	0	0	6.16745	0	0.0266085	83.61	0	0.0266085	17.4476	7.17314	0.201805	36.4862	75.1732	0.233783	397.39	3.44764	1.17789	0	-0.904495	0	0.249959	-2.65203	-1.06571	-1.17447	-0.484935	4.0917	1.07192	-0.909267	-0.688004	-4.47056	-2.69557	-3.94016	-0.88698	-2.04585	-0.595018	2.57626	1.22557	4.9252	0.884314
ENSMUSG00000053702	Nebl	85.8614	25.6445	175.505	247.325	0.928065	997.801	21.7603	1.71259	100.685	21.1704	0.604307	589.72	9.91045	1.71259	44.0511	12.8193	0.444335	64.0689	56.0623	5.28551	367.209	3.44764	1.17725	-2.84146	-1.15828	-0.151545	-0.123899	-0.98504	-0.625551	-0.49252	-0.356545	2.68992	1.52012	1.70488	0.727619	-1.55333	-1.1974	-0.265203	-0.265618	-4.47056	-1.38166	-0.757723	-0.399271	0.265203	0.17917
ENSMUSG00000022369	Mtbp	1.31716	0.140314	6.16745	0	0.053925	397.39	5.45276	0.4069	38.5076	0	0.0266085	83.61	4.80933	0.482767	26.3535	0	0.053925	38.5076	21.7603	0.110758	124.457	4.28113	1.17713	-3.59918	-0.769602	-4.24325	-0.660075	-0.833495	-0.324191	-1.21236	-0.606224	2.57626	1.04286	5.37983	1.35857	1.43967	0.895336	-0.340975	0.418404	-3.71284	-1.10567	-0.378861	-0.172205	3.48552	0.772888
ENSMUSG00000033706	Smyd5	40.6381	13.187	90.5454	124.457	0.562725	559.495	0	0.0266085	134.74	0	0.0266085	83.61	16.05	0.0819684	59.1393	0	0	8.56794	1.08611	0.053925	30.1916	2.15951	1.17674	-1.0987	-0.632656	-4.58422	-0.995182	3.33398	1.13509	-2.993	-1.05403	-2.34894	-0.355628	2.00797	0.965772	0.340975	-0.131916	-4.47056	-1.04861	-2.95512	-1.36009	-4.81154	-0.979207	0	-0.126841
ENSMUSG00000026641	Usf1	73.1989	31.8736	162.134	109.02	0.781997	517.033	27.8285	0.370435	100.685	0.233783	0.0819684	357.665	149.775	22.366	418.874	51.7393	2.9179	200.272	10.4988	0.370435	95.482	2.31105	1.17666	-1.85642	-1.07304	-0.303089	-0.274335	1.74276	1.27053	-0.719837	-0.57653	-2.80357	-1.64524	0.98504	0.485339	-1.40179	-1.24911	-0.795609	-0.507334	0	0.0706115	1.21236	0.752381	-1.0987	-0.236497
ENSMUSG00000038848	Ythdf1	51.7393	16.5037	100.685	32.7483	0.300315	175.505	2.52723	0.110758	23.626	0	0.0266085	81.417	145.867	22.9877	397.39	71.2758	8.56794	313.532	53.1426	1.78477	339.314	3.52341	1.17584	-2.80357	-0.989813	-1.28813	-0.344183	1.02293	0.786949	-0.227317	-0.163962	-0.644064	-0.521704	-0.151545	-0.300729	-3.8265	-2.49947	-4.9252	-1.2248	1.70488	1.13519	4.69788	2.39571	4.24325	1.11427
ENSMUSG00000024335	Brd2	767.122	418.874	1404.21	1332.31	321.901	5361.78	430.046	131.222	1367.79	490.527	34.5682	5504.48	708.93	282.169	1924.75	1137.95	348.369	4461.27	67.5777	5.45276	441.515	1.43967	1.17582	-1.21236	-0.990081	-0.340975	-0.256569	0.151545	0.161886	1.28813	1.20444	-3.18244	-2.29036	0.606178	0.556496	-0.871381	-0.908711	-0.530406	-0.384356	-0.719837	-0.608101	1.32601	1.09602	-2.4626	-1.117
ENSMUSG00000028409	Smu1	321.901	153.787	605.438	852.198	189.973	3810.77	282.169	81.417	874.9	98.0492	1.37881	2028.6	367.209	111.947	1051.66	544.968	124.457	2082.6	65.8002	7.84308	465.378	1.66699	1.17526	-1.0987	-0.820471	-0.947153	-0.599638	0.113658	0.0977621	1.02293	0.899978	-2.23528	-1.46849	1.40179	1.08502	-0.227317	-0.241097	-0.530406	-0.417601	-1.13658	-0.800586	0.947153	0.789742	-1.28813	-0.367465
ENSMUSG00000074794	Arrdc3	477.788	240.889	874.9	1644.02	313.532	6972.31	387.064	100.685	1404.21	297.439	9.62766	4232.96	103.39	11.4413	367.209	100.685	1.5738	387.064	377.006	0.110758	2569.72	1.55333	1.17395	-1.32601	-1.09812	-0.871381	-0.554751	-0.833495	-0.43708	-0.757723	-0.499283	2.1974	0.893887	1.47756	1.2384	-0.0378861	-0.0474192	-0.0757723	-0.124101	-3.29609	-2.3669	-2.00797	-1.49498	0.189431	-0.0243854
ENSMUSG00000031626	Sorbs2	430.046	228.513	787.561	747.213	166.474	3170.71	200.272	56.0623	621.575	205.627	8.07838	2638.12	517.033	205.627	1479.99	407.991	111.947	1367.79	1367.79	247.325	7543.9	1.6291	1.17359	-1.43967	-1.15106	-0.340975	-0.255347	-0.340975	-0.340262	-0.68195	-0.600414	1.40179	1.08165	0.719837	0.546825	-0.947153	-1.00645	-0.49252	-0.352409	-0.378861	-0.24352	0.98504	0.849409	2.04585	1.06853
ENSMUSG00000017144	Rnd3	357.665	180.202	708.93	655.147	111.947	2930.42	142.06	25.6445	490.527	544.968	3.83383	5650.97	477.788	157.905	1441.6	185.023	22.9877	638.14	71.2758	2.17551	387.064	1.66699	1.17134	-2.00797	-1.43735	0.757723	0.292516	1.78065	1.56963	-0.568292	-0.550162	-1.85642	-1.33319	0.833495	0.66245	-1.21236	-1.13046	0.530406	0.168938	-0.340975	-0.237811	0.454634	0.207291	-2.4626	-1.01185
ENSMUSG00000062014	Gmfb	321.901	153.787	605.438	477.788	98.0492	2028.6	185.023	15.1777	708.93	57.5806	0.370435	808.543	145.867	12.4611	397.39	348.369	71.2758	1332.31	544.968	19.4908	3088.5	1.47756	1.17086	-0.833495	-0.647754	-1.25024	-0.736331	-1.59122	-1.33138	0.947153	0.687006	1.47756	0.793299	0.644064	0.577653	-0.568292	-0.604943	-1.28813	-0.808964	-1.78065	-1.44235	1.06081	0.780022	2.23528	0.974362
ENSMUSG00000024007	Ppil1	106.168	47.7438	200.272	83.61	4.23006	418.874	22.366	2.9179	90.5454	8.82252	0.266612	418.874	124.457	28.5956	367.209	19.4908	2.52723	100.685	3.83383	0.334915	59.1393	2.1974	1.17011	-1.6291	-0.922155	-0.227317	-0.197785	2.993	2.16929	-1.78065	-1.12197	-3.37187	-1.63541	0.189431	0.0227121	-1.93219	-1.60011	-1.3639	-0.684352	0.113658	0.127619	-0.189431	-0.0912637	-2.00797	-0.578511
ENSMUSG00000021823	Vcl	28.5956	8.31995	59.1393	25.6445	0.522221	175.505	7.84308	0.140314	41.746	0	0.0266085	83.61	0	0	5.28551	2.52723	0.0819684	29.3831	1.14161	0.110758	38.5076	2.57626	1.16984	-1.78065	-0.782754	-2.84146	-0.593103	-0.151545	-0.77983	0	0.658629	0	0.358303	0.606178	0.272357	-1.59122	-1.23281	-4.01593	-0.889648	-4.73577	-2.16585	-0.909267	-0.341822	0	-0.171541
ENSMUSG00000038214	Bend3	16.5037	3.70855	35.5146	157.905	0.201805	559.495	1.50709	0.0819684	19.4908	175.505	0.170656	1687.79	16.9695	2.62108	64.0689	13.187	0.110758	77.2001	0	0	9.08389	2.65203	1.16876	-5.34195	-2.32384	2.23528	0.819529	1.28813	0.828863	0.68195	0.278928	-3.52341	-1.94624	3.29609	1.32164	-2.4626	-1.42952	3.71284	1.1414	-3.18244	-1.2486	2.12162	0.866553	-7.27414	-1.80495
ENSMUSG00000020412	Ascc2	53.1426	18.9597	106.168	127.795	0.110758	574.409	13.187	0.4069	59.1393	0	0.0266085	81.417	33.6463	0.928065	103.39	41.746	2.81635	185.023	73.1989	5.62445	441.515	3.71284	1.16857	-2.57626	-0.89299	-4.43268	-1.00445	-0.909267	-0.698372	0.49252	0.202838	1.40179	0.724519	1.78065	0.641669	-1.51545	-1.1641	-5.07674	-1.23109	-2.61414	-0.900548	1.66699	0.792381	4.73577	1.2861
ENSMUSG00000031922	Cep57	339.314	157.905	655.147	1137.95	260.716	4955.51	377.006	109.02	1231.3	195.055	5.62445	3008.42	430.046	121.205	1297.76	185.023	44.0511	690.53	228.513	34.5682	1367.79	1.43967	1.16749	-0.947153	-0.755289	-0.947153	-0.574231	0.98504	0.811071	-0.909267	-0.766282	-0.0757723	-0.0527377	1.6291	1.51437	0.265203	0.237996	-0.113658	-0.144631	-1.28813	-1.0273	-1.06081	-0.829641	0	0.0401667
ENSMUSG00000030357	Fkbp4	175.505	77.2001	330.493	605.438	77.2001	2854.44	166.474	20.036	530.817	131.222	4.65876	2082.6	253.933	83.61	672.606	211.125	45.2498	727.821	111.947	14.7583	708.93	1.74276	1.16736	-1.47756	-1.06995	-0.340975	-0.25527	0.757723	0.697969	-0.0378861	-0.0320923	-0.530406	-0.411604	1.78065	1.28064	0.0757723	0.0112687	0.416747	0.118399	-0.98504	-0.661397	0.303089	0.229866	-0.49252	-0.150829
ENSMUSG00000031453	Rasa3	22.9877	2.17551	75.1732	85.8614	0.201805	418.874	9.91045	0.140314	42.8834	0	0.0266085	81.417	21.7603	1.64229	75.1732	25.6445	0.781997	114.953	0	0	9.08389	3.40975	1.16643	-2.76569	-0.867953	-3.5613	-0.800277	0.606178	0.392084	1.25024	0.697468	-3.94016	-2.17171	2.00797	0.768923	-1.21236	-0.757065	-3.8265	-0.791924	-2.23528	-0.801187	1.51545	0.785578	0	-0.727013
ENSMUSG00000016018	Skiv2l2	121.205	51.7393	247.325	357.665	44.0511	1559.85	138.352	5.28551	397.39	16.05	0.140314	465.378	247.325	65.8002	690.53	247.325	23.626	946.696	8.82252	0.646995	83.61	1.89431	1.16602	-1.06081	-0.62123	-2.04585	-0.98873	0.719837	0.563786	0.68195	0.488039	-4.35691	-2.46956	1.78065	1.16693	0.151545	0.00613704	-1.3639	-0.75996	-0.644064	-0.369748	1.17447	0.762627	-1.55333	-0.351326
ENSMUSG00000045679	Pqlc3	5.62445	1.2571	15.6081	142.06	0.110758	655.147	8.56794	0.370435	47.7438	88.1726	0.604307	1168.25	0.781997	0.053925	10.8048	2.01304	0.110758	23.626	1.64229	0.140314	32.7483	3.25821	1.16522	-3.48552	-1.21926	1.43967	0.604825	-0.416747	-0.327696	0.303089	0.380903	0.378861	0.519675	4.73577	1.28229	0.871381	0.476197	4.47056	1.66559	-6.32698	-1.51521	-1.59122	-0.687717	-5.00097	-1.62907
ENSMUSG00000048279	Sacs	30.1916	7.39062	67.5777	69.4025	0.646995	274.829	1.71259	0.053925	16.05	0	0.110758	971.913	83.61	12.4611	267.68	31.8736	0.69082	121.205	40.6381	1.37881	297.439	3.22032	1.16493	-4.62211	-2.05585	2.65203	0.814202	1.74276	1.3137	-1.28813	-1.00751	-0.151545	-0.158229	1.6291	0.636868	-3.63707	-2.08536	2.15951	0.636219	0.113658	0.25488	3.75073	1.35965	-1.21236	-0.311657
ENSMUSG00000048371	Pdp2	49.0408	19.4908	98.0492	175.505	15.1777	767.122	41.746	1.93494	142.06	0	0.140314	1559.85	118.038	19.4908	377.006	100.685	2.09321	321.901	0.0266085	0.0266085	12.8193	1.85642	1.16419	-1.78065	-1.23367	1.25024	0.374668	1.02293	0.780057	0.340975	0.184316	-6.21333	-2.72945	2.12162	1.43422	0.189431	0.0107731	2.15951	0.719164	-0.606178	-0.379935	1.02293	0.611838	-6.74373	-1.6977
ENSMUSG00000037887	Dusp8	1826.22	997.801	3341.74	4827.04	1264.09	21009.8	1519.4	544.968	4345.62	997.801	18.9597	10070.8	852.198	348.369	2253.39	418.874	111.947	1404.21	418.874	10.4988	2708.34	1.43967	1.16385	-1.0987	-0.905331	-1.25024	-0.820472	1.06081	0.989607	-0.568292	-0.487007	-0.68195	-0.61648	1.13658	0.990491	-0.227317	-0.257477	-0.795609	-0.584103	-2.15951	-1.74514	-1.70488	-1.36599	-1.25024	-0.657195
ENSMUSG00000024097	Srsf7	1732.73	997.801	3088.5	2138.05	638.14	8602.55	655.147	205.627	2028.6	1559.85	32.7483	12103.3	1874.84	747.213	4827.04	898.207	267.68	3615.74	234.62	36.4862	1297.76	1.43967	1.16316	-1.47756	-1.27371	-0.189431	-0.198635	1.43967	1.50095	-0.454634	-0.394185	-2.38683	-1.88145	0.189431	0.146112	-1.43967	-1.59134	-0.833495	-0.634877	-0.189431	-0.119904	0.530406	0.471332	-1.74276	-0.768763
ENSMUSG00000036427	Gpi1	88.1726	35.5146	180.202	253.933	8.82252	1264.09	79.2809	0.4069	260.716	0	0.0266085	88.1726	240.889	71.2758	655.147	100.685	7.61388	357.665	234.62	8.31995	1367.79	1.85642	1.16304	-1.25024	-0.778094	-6.0239	-1.61541	0.871381	0.735774	-0.98504	-0.854537	0.719837	0.407275	1.6291	1.09359	0	-0.154716	-5.87235	-1.49543	-0.189431	-0.0779306	0.340975	0.254502	6.5543	1.82011
ENSMUSG00000030098	Grip2	23.626	4.0945	57.5806	59.1393	0.444335	274.829	3.02215	0.110758	24.9539	47.7438	0.140314	672.606	9.3522	0.370435	39.5589	0	0.053925	49.0408	39.5589	2.81635	289.704	2.91723	1.16297	-3.78861	-1.58042	2.4626	0.64706	-0.719837	-0.502982	-1.0987	-0.672379	2.61414	1.4279	1.85642	0.821711	-2.38683	-1.31204	2.27317	0.572722	-2.53837	-1.10101	0	0.234775	-0.757723	-0.0675587
ENSMUSG00000055116	Arntl	1.64229	0.170656	6.75496	44.0511	0.170656	211.125	5.62445	0.233783	32.7483	0	0.0266085	83.61	19.4908	1.2571	67.5777	75.1732	4.9639	282.169	10.2008	0.300315	98.0492	3.29609	1.16256	-2.38683	-0.939607	-2.95512	-0.58346	-1.06081	-0.741664	1.93219	1.23147	-1.02293	-0.618698	4.35691	1.47945	1.47756	0.831445	-0.416747	0.334234	-1.3639	-0.522788	3.25821	1.73992	1.85642	0.4533
ENSMUSG00000062861	Zfp28	67.5777	15.1777	162.134	114.953	0.562725	747.213	23.626	0.0819684	85.8614	0	0.0266085	83.61	25.6445	1.08611	92.9813	83.61	0.140314	321.901	0	0.0266085	27.8285	3.10666	1.16254	-2.04585	-0.847031	-4.47056	-1.04531	-0.98504	-0.238964	2.4626	0.782577	-4.65999	-1.86797	1.3639	0.612153	-1.0987	-0.931066	-5.1904	-1.33373	-2.57626	-0.994252	1.59122	0.585261	0	-0.31849
ENSMUSG00000028076	Cd1d1	71.2758	27.0813	162.134	111.947	0.522221	517.033	24.9539	0.562725	103.39	0	0.0266085	81.417	289.704	92.9813	852.198	1.1986	0.0819684	16.05	0	0.0266085	397.39	2.38683	1.16215	-1.89431	-0.996773	-4.50845	-1.1992	3.29609	2.48286	-6.5543	-3.99903	-0.49252	-0.45567	0.909267	0.472531	-1.21236	-1.06609	-5.41772	-1.38768	1.32601	0.970177	-3.44764	-1.53555	5.1904	0.900878
ENSMUSG00000027363	Usp8	41.746	7.61388	85.8614	114.953	11.4413	589.72	41.746	6.75496	127.795	1.50709	0.110758	185.023	22.9877	0.562725	85.8614	111.947	17.4476	430.046	11.7724	0.482767	92.9813	1.89431	1.16213	-1.0987	-0.624206	-2.31105	-0.764762	-1.6291	-1.35354	2.53837	1.84589	-1.59122	-0.947837	1.93219	1.21334	0.265203	0.194029	-1.51545	-0.469487	-2.42471	-1.49723	1.55333	1.09652	0.340975	0.0679496
ENSMUSG00000022587	Ly6e	20.036	3.83383	50.3724	77.2001	2.17551	357.665	21.1704	0.781997	85.8614	0	0.0266085	83.61	22.9877	0.4069	92.9813	45.2498	4.65876	166.474	75.1732	1.37881	441.515	2.31105	1.16208	-1.81853	-0.937884	-4.0917	-1.01929	-0.644064	-0.513594	0.416747	0.238709	1.40179	0.638317	2.1974	1.17417	-0.189431	-0.167401	-3.29609	-0.747312	-1.55333	-0.8303	1.43967	0.822606	4.69788	1.16789
ENSMUSG00000025092	Hspa12a	15.6081	1.93494	38.5076	109.02	0.0819684	767.122	17.4476	1.14161	69.4025	0	0.0266085	83.61	4.80933	0.370435	22.9877	0	0	9.08389	4.65876	0.170656	51.7393	3.63707	1.16202	-2.4626	-0.945748	-4.81154	-1.12166	1.02293	0.558022	-1.85642	-1.09344	0.795609	0.441294	3.5613	1.16268	0.454634	0.25766	-2.84146	-0.531275	-4.84943	-1.25404	-3.63707	-1.73781	1.06081	0.201996
ENSMUSG00000020476	Dbnl	103.39	39.5589	211.125	64.0689	3.70855	321.901	18.9597	2.17551	79.2809	20.036	0.140314	387.064	45.2498	3.02215	138.352	53.1426	7.39062	216.769	50.3724	0.110758	289.704	2.12162	1.16061	-1.6291	-0.954254	0.530406	-0.00474261	-0.340975	-0.296902	0.530406	0.39261	0.49252	0.0616086	-0.151545	-0.180358	-2.27317	-1.88758	-0.98504	-0.637388	-1.06081	-0.627687	1.66699	1.02974	0.340975	0.170619
ENSMUSG00000103348	RP23-395G18.1	20.5958	2.26001	44.0511	2.34675	0.140314	40.6381	0	0	6.16745	0	0.0266085	83.61	0	0	5.45276	0	0	8.31995	0	0	8.82252	1.47756	1.15915	-0.795609	-0.855301	0	0.485205	0	0.276055	0	0.570876	0	0.25931	-1.89431	-0.79622	-3.8265	-2.14518	-3.22032	-0.615919	-1.3639	-1.0516	0	0.133047	0	-0.732451
ENSMUSG00000038206	Fbxo8	30.1916	8.82252	65.8002	98.0492	4.9639	544.968	27.0813	3.02215	95.482	0	0.0266085	81.417	195.055	60.7396	544.968	131.222	6.75496	672.606	185.023	16.5037	997.801	2.08374	1.15888	-1.21236	-0.707804	-4.69788	-1.17949	0.68195	0.540717	-0.227317	-0.330113	0.0757723	-0.0041326	1.70488	1.02727	0	-0.0472511	-4.31902	-0.998838	1.02293	0.652881	2.31105	1.09152	5.98601	1.68315
ENSMUSG00000004568	Arhgef18	20.036	1.71259	50.3724	40.6381	0.878091	240.889	7.84308	0.522221	50.3724	0	0.0266085	83.61	40.6381	0.300315	138.352	7.61388	0.4069	44.0511	0	0.0266085	18.9597	2.65203	1.15867	-1.59122	-0.730278	-3.22032	-0.711841	2.84146	1.05342	-1.25024	-0.472445	-3.67496	-1.35028	1.40179	0.695874	-0.757723	-0.469167	-3.48552	-0.696258	-0.265203	-0.199686	-0.189431	-0.0750552	0	-0.350102
ENSMUSG00000100750	Gm29084	33.6463	14.3499	71.2758	260.716	47.7438	1404.21	103.39	27.8285	367.209	2.71743	0.110758	282.169	64.0689	16.05	195.055	31.8736	4.80933	157.905	0	0	9.08389	1.74276	1.15821	-0.530406	-0.366814	-2.08374	-0.97132	2.12162	1.59986	0.151545	0.102844	-5.26617	-2.89615	3.06878	2.28669	1.66699	1.47328	0.113658	-0.11336	-2.04585	-1.39081	-1.43967	-0.921859	-4.43268	-1.48266
ENSMUSG00000021893	Capn7	103.39	31.0215	211.125	216.769	4.36922	971.913	26.3535	0.604307	109.02	32.7483	0.170656	490.527	77.2001	5.45276	253.933	114.953	2.52723	465.378	149.775	2.09321	852.198	2.95512	1.15664	-2.38683	-1.10726	-0.113658	-0.227852	-0.189431	-0.188329	0.189431	0.0789788	0.909267	0.460296	1.47756	0.621613	-1.47756	-1.22763	-0.340975	-0.427708	-1.59122	-0.662276	1.6291	1.01013	1.13658	0.576883
ENSMUSG00000074637	Sox2	30.1916	9.3522	69.4025	124.457	16.9695	672.606	39.5589	6.55396	145.867	18.9597	0.562725	672.606	73.1989	20.036	234.62	111.947	29.3831	441.515	253.933	32.7483	1332.31	1.81853	1.15659	-1.13658	-0.738375	-0.340975	-0.288838	-0.909267	-0.765042	-0.151545	-0.108372	1.66699	1.25706	2.1974	1.51779	0.68195	0.566166	0.871381	0.174336	-0.795609	-0.501618	1.25024	0.870762	2.4626	1.07071
ENSMUSG00000093499	Gm25442	11.7724	4.36922	27.8285	21.7603	1.37881	189.973	6.35817	0.522221	33.6463	0.928065	0.110758	211.125	11.1189	1.93494	46.4805	2.9179	0.170656	27.0813	0	0.0266085	20.036	2.57626	1.15614	-1.25024	-0.591124	0.0757723	0.0835554	1.93219	1.15903	-0.530406	-0.25487	-2.12162	-0.94332	1.59122	0.763346	-0.68195	-0.500181	0.0378861	0.0067573	-1.59122	-0.716824	-0.568292	-0.252353	-1.89431	-0.784458
ENSMUSG00000018167	Stard3	23.626	6.16745	50.3724	0	0.053925	530.817	4.9639	0.0819684	24.9539	0.110758	0.053925	142.06	24.9539	0.170656	83.61	0	0	9.08389	14.3499	0.140314	114.953	4.88731	1.15532	-4.0917	-0.884783	-1.28813	-0.386537	1.97008	0.69413	-3.48552	-1.37416	0.644064	0.281901	2.57626	0.874157	-2.00797	-1.4225	-3.5613	-0.574648	-2.4626	-0.906236	-1.78065	-0.809852	0	0.198077
ENSMUSG00000102468	RP23-133P12.2	37.4836	13.187	75.1732	50.3724	0.266612	282.169	0	0.0266085	36.4862	0	0.0266085	85.8614	31.8736	0.233783	90.5454	2.43581	0.053925	24.2812	253.933	9.08389	1264.09	3.22032	1.15497	-2.31105	-0.875506	-2.91723	-0.529725	-0.757723	-0.592032	-4.58422	-2.35042	3.78861	2.16284	1.02293	0.332574	-1.85642	-1.55599	-4.28113	-0.97992	-0.833495	-0.36313	0	-0.269995	6.51642	1.87659
ENSMUSG00000084799	Ino80dos	24.2812	7.17314	60.7396	8.07838	0.482767	79.2809	0	0.0266085	11.1189	0	0.0266085	83.61	0	0	5.45276	27.0813	0.781997	111.947	0	0	8.82252	2.31105	1.15336	-1.6291	-0.798907	-0.795609	0.0373113	-3.67496	-1.71764	4.88731	2.42365	-3.29609	-1.48029	-1.0987	-0.585796	-3.5613	-2.07554	-3.75073	-0.805503	-2.76569	-1.50243	3.90227	1.72142	0	-0.732451
ENSMUSG00000040652	Oaz2	81.417	32.7483	166.474	142.06	3.12917	559.495	57.5806	4.0945	195.055	0	0.0266085	81.417	53.1426	10.2008	157.905	118.038	16.5037	418.874	42.8834	1.2571	267.68	2.12162	1.15312	-1.06081	-0.599344	-5.1904	-1.38734	-0.871381	-0.674718	1.51545	1.12865	-0.719837	-0.504709	1.17447	0.694378	-0.340975	-0.394993	-5.60715	-1.46253	-1.70488	-0.948013	1.13658	0.763731	3.8265	0.987256
ENSMUSG00000037370	Enpp1	90.5454	44.0511	185.023	367.209	65.8002	2028.6	88.1726	24.9539	313.532	348.369	16.05	5222.79	138.352	42.8834	441.515	90.5454	22.9877	377.006	166.474	29.3831	1024.38	1.66699	1.15279	-1.85642	-1.34949	1.32601	0.609982	0.113658	0.075976	-0.416747	-0.30873	0.757723	0.536092	2.08374	1.60475	0.113658	0.0934023	2.12162	1.02871	-1.55333	-1.06654	0.0378861	0.033227	-0.947153	-0.390884
ENSMUSG00000036087	Slain2	37.4836	10.8048	79.2809	103.39	1.14161	465.378	19.4908	0.266612	73.1989	69.4025	0.482767	874.9	81.417	8.07838	228.513	27.8285	4.51209	118.038	77.2001	3.12917	430.046	2.42471	1.15241	-2.27317	-1.20394	1.55333	0.472541	0.871381	0.56813	-1.0987	-0.747654	0.606178	0.294727	1.70488	0.873599	-0.757723	-0.660964	1.81853	0.564588	-0.606178	-0.259398	0.606178	0.452715	-0.378861	-0.0256843
ENSMUSG00000056592	Zfp658	31.0215	1.37881	77.2001	118.038	2.71743	559.495	27.8285	0.233783	106.168	0	0.0266085	85.8614	142.06	4.36922	418.874	24.9539	0.266612	95.482	0	0.0266085	67.5777	2.50048	1.15231	-1.55333	-0.744159	-4.47056	-1.09549	3.06878	1.70242	-1.55333	-0.960991	-2.80357	-1.28692	2.23528	1.02552	0.0757723	-0.0517057	-3.8265	-0.803373	0	0.0716154	-0.151545	-0.100243	0	0.121147
ENSMUSG00000042793	Lgr6	1.78477	0.370435	7.84308	3.83383	0.201805	47.7438	0.0266085	0.0266085	8.82252	0	0.0266085	85.8614	4.80933	0.370435	24.9539	0	0	8.82252	0.170656	0.0266085	13.9521	2.00797	1.15115	-1.3639	-0.815787	-0.151545	0.331462	2.12162	1.4496	-1.17447	-0.784775	-1.0987	-0.527714	1.02293	0.591202	-1.02293	-0.693434	-0.719837	0.24328	-0.0378861	-0.0714319	0	-0.0199977	0	-0.473319
ENSMUSG00000022332	Khdrbs3	134.74	65.8002	253.933	260.716	36.4862	1168.25	75.1732	5.45276	267.68	9.62766	0.266612	418.874	62.3824	16.9695	205.627	124.457	23.626	430.046	121.205	5.28551	672.606	1.70488	1.15105	-1.02293	-0.700836	-1.17447	-0.637459	-0.757723	-0.629267	0.644064	0.530609	0.833495	0.447163	0.947153	0.710939	-0.568292	-0.567852	-1.25024	-0.713489	-1.97008	-1.31276	0.49252	0.38536	1.55333	0.634687
ENSMUSG00000041355	Ssr2	247.325	121.205	477.788	313.532	54.5833	1297.76	138.352	30.1916	441.515	0	0.0266085	83.61	142.06	30.1916	407.991	267.68	81.417	946.696	124.457	3.12917	898.207	1.66699	1.15086	-0.606178	-0.388576	-6.59219	-1.89293	-0.68195	-0.582436	1.13658	0.917691	-0.303089	-0.322267	0.416747	0.277712	-0.795609	-0.795271	-7.3878	-2.16123	-1.40179	-0.948604	0.871381	0.648483	5.41772	1.27896
ENSMUSG00000075014	Gm10800	77.2001	31.8736	175.505	503.606	100.685	2708.34	180.202	49.0408	638.14	118.038	2.43581	2253.39	88.1726	22.366	297.439	47.7438	8.82252	222.564	8.07838	0.522221	111.947	1.6291	1.15009	-0.947153	-0.675299	-0.416747	-0.31881	1.55333	1.14746	0.0378861	0.027351	-2.27317	-1.14554	2.7278	2.13251	1.21236	1.08252	1.3639	0.480386	-2.38683	-1.65718	-1.55333	-1.04434	-3.5613	-1.18659
ENSMUSG00000050945	Zfp438	15.1777	0.781997	50.3724	35.5146	0.781997	247.325	0	0.0266085	38.5076	1.93494	0.110758	234.62	54.5833	0.334915	149.775	1.64229	0.053925	20.5958	0	0.0266085	21.7603	2.76569	1.14963	-2.12162	-1.00389	0.303089	0.0693159	4.65999	1.53214	-4.01593	-1.29059	-4.01593	-1.04053	1.59122	0.745266	-1.0987	-0.533218	0.303089	0.127777	-0.0378861	-0.0194127	-1.74276	-0.427864	-2.38683	-0.805043
ENSMUSG00000024231	Cul2	149.775	69.4025	321.901	222.564	0.170656	922.133	6.16745	0.266612	37.4836	377.006	2.26001	3522	62.3824	4.51209	234.62	51.7393	12.1122	195.055	50.3724	3.35183	313.532	2.7278	1.14913	-4.96308	-2.49432	2.57626	1.08062	0.606178	0.210622	-0.113658	-0.0140508	0.0378861	0.0107006	0.833495	0.277525	-4.24325	-3.31908	1.3639	0.582661	-1.70488	-0.748762	2.87935	1.81384	-2.65203	-1.02706
ENSMUSG00000012117	Dhdds	71.2758	31.8736	153.787	121.205	13.5645	589.72	44.0511	3.96246	145.867	5.1226	0.170656	441.515	95.482	20.5958	321.901	57.5806	8.31995	222.564	118.038	9.62766	690.53	1.89431	1.1489	-1.25024	-0.821603	-0.606178	-0.393478	0.265203	0.203989	-0.530406	-0.452649	0.909267	0.508098	0.947153	0.622296	-0.719837	-0.65854	-0.833495	-0.500897	-0.568292	-0.326944	0.568292	0.370117	1.93219	0.738491
ENSMUSG00000021131	Erh	465.378	267.68	830.084	465.378	106.168	2253.39	216.769	71.2758	655.147	10.4988	0.300315	397.39	339.314	127.795	946.696	418.874	153.787	1479.99	124.457	12.8193	655.147	1.51545	1.14861	-0.378861	-0.266222	-2.7278	-1.30421	0.303089	0.277732	0.795609	0.792699	-1.3639	-1.05617	0.113658	0.0890341	-1.02293	-1.09184	-3.33398	-1.65842	-0.49252	-0.361194	0.909267	0.825126	1.78065	0.747274
ENSMUSG00000032601	Prkar2a	46.4805	18.9597	98.0492	195.055	9.91045	874.9	38.5076	4.36922	153.787	103.39	0.928065	1874.84	106.168	31.0215	289.704	157.905	13.5645	690.53	297.439	45.2498	1519.4	1.97008	1.14825	-1.97008	-1.15415	1.3639	0.438996	-0.833495	-0.689619	0.0378861	-0.0111612	1.51545	1.02105	1.97008	1.25068	-0.189431	-0.174048	2.12162	0.75007	-0.757723	-0.428485	1.78065	1.08876	0.719837	0.426652
ENSMUSG00000029755	Dlx5	145.867	64.0689	282.169	453.29	77.2001	2028.6	83.61	9.91045	297.439	1168.25	95.482	12103.3	1297.76	530.817	3341.74	247.325	69.4025	922.133	142.06	16.05	874.9	1.6291	1.14768	-2.4626	-1.68783	2.15951	1.19885	2.4626	2.36954	-1.74276	-1.60336	-2.27317	-1.65096	1.70488	1.40533	-0.49252	-0.526758	2.61414	1.5032	1.28813	1.00984	1.40179	1.04056	-2.4626	-1.19273
ENSMUSG00000102715	RP24-295G1.1	18.9597	4.0945	44.0511	31.8736	2.62108	228.513	9.91045	1.37881	49.0408	0.0266085	0.053925	103.39	10.8048	1.5738	51.7393	12.1122	0.878091	59.1393	83.61	12.4611	574.409	2.38683	1.14707	-0.947153	-0.459598	-2.7278	-0.489413	-1.06081	-0.730569	-0.909267	-0.639631	3.06878	1.8245	1.40179	0.721663	-0.568292	-0.397411	-3.18244	-0.54679	-1.70488	-0.820808	0.303089	0.12615	5.00097	1.36789
ENSMUSG00000023055	Calcoco1	17.4476	6.75496	39.5589	60.7396	1.5738	313.532	10.8048	0.878091	53.1426	8.82252	0.140314	297.439	90.5454	10.2008	253.933	41.746	5.45276	180.202	0.140314	0.0819684	228.513	2.1974	1.1455	-1.78065	-0.915828	0.189431	-0.0210185	0.909267	0.592614	-0.606178	-0.373387	0	-0.237656	1.97008	1.13362	-0.227317	-0.173002	0.909267	0.218513	0.227317	0.159783	1.74276	1.05106	0.454634	0.169322
ENSMUSG00000028688	Toe1	26.3535	8.82252	62.3824	0	0.053925	149.775	0	0	6.16745	0	0.0266085	83.61	24.2812	0.110758	81.417	0	0	8.56794	15.6081	0.110758	118.038	4.73577	1.14475	-4.50845	-1.24283	0	0.000845887	2.23528	1.16244	-3.67496	-1.71975	0	0.00573983	0.416747	-0.199546	-4.43268	-2.96213	-4.05382	-0.911665	-0.378861	0.0975556	0	0.140564	0	0.290925
ENSMUSG00000078240	Gm3550	14.7583	3.83383	37.4836	85.8614	1.14161	407.991	28.5956	4.65876	118.038	0	0.0266085	88.1726	11.1189	1.71259	50.3724	14.3499	2.01304	67.5777	38.5076	5.28551	274.829	2.61414	1.14422	-1.47756	-0.589861	-4.28113	-1.10838	-0.98504	-0.652214	-0.189431	-0.12976	1.89431	1.08416	3.14455	1.35956	0.98504	0.755403	-3.18244	-0.615883	-3.52341	-1.42947	-0.947153	-0.592367	3.97804	1.08074
ENSMUSG00000020111	Micu1	60.7396	17.4476	124.457	166.474	0.781997	898.207	46.4805	0.482767	142.06	6.9613	0.233783	339.314	95.482	3.12917	330.493	180.202	47.7438	638.14	6.9613	0.170656	60.7396	2.27317	1.14323	-1.59122	-0.825829	-1.40179	-0.596635	0.227317	0.125576	1.17447	0.919698	-3.40975	-1.94826	1.55333	0.840493	-0.454634	-0.491979	-1.17447	-0.552968	-0.68195	-0.327958	2.00797	1.46823	-1.06081	-0.347569
ENSMUSG00000103614	RP24-541A5.3	100.685	18.4424	195.055	170.931	0.334915	727.821	39.5589	5.62445	134.74	0	0.0266085	83.61	357.665	92.9813	1051.66	39.5589	0.053925	149.775	7.61388	0.140314	67.5777	2.50048	1.14272	-1.32601	-0.575157	-5.34195	-1.34961	3.37187	2.66029	-1.93219	-1.50187	-4.0917	-2.34877	1.3639	0.673972	-0.719837	-0.539975	-5.41772	-1.3817	0.833495	0.593147	0.340975	0.00626716	0	0.290616
ENSMUSG00000092203	1110038B12Rik	121.205	60.7396	234.62	234.62	40.6381	997.801	88.1726	21.1704	297.439	3.58651	0.110758	274.829	127.795	32.7483	367.209	88.1726	15.1777	339.314	49.0408	0.300315	321.901	1.6291	1.14204	-0.795609	-0.511941	-2.38683	-1.04945	0.98504	0.812819	0	-0.0097289	-0.606178	-0.493485	1.0987	0.858987	-0.378861	-0.380086	-2.08374	-0.977348	-0.795609	-0.555869	0.0757723	0.047375	1.28813	0.409599
ENSMUSG00000022044	Stmn4	162.134	83.61	313.532	477.788	111.947	2194.96	138.352	39.5589	477.788	289.704	13.9521	3255.1	65.8002	15.1777	205.627	45.2498	10.8048	170.931	65.8002	10.8048	407.991	1.55333	1.14152	-1.6291	-1.26912	0.49252	0.210472	0.454634	0.344735	-0.568292	-0.430688	0.568292	0.330029	1.66699	1.41782	-0.151545	-0.137596	1.06081	0.530432	-2.84146	-1.99635	-1.59122	-1.19027	-1.93219	-0.853572
ENSMUSG00000034771	Tle2	9.3522	0.233783	31.0215	9.08389	0.604307	95.482	1.71259	0.140314	16.05	0	0.0266085	83.61	1.71259	0.140314	16.5037	31.8736	1.93494	118.038	67.5777	0.604307	387.064	2.38683	1.1414	-1.25024	-0.633519	-1.13658	-0.0496222	-3.5613	-1.92304	0.871381	0.508166	2.53837	0.91164	0.909267	0.443309	-1.40179	-0.55746	-0.606178	-0.175606	-2.08374	-0.952021	3.37187	1.59031	4.65999	1.02053
ENSMUSG00000029134	Plb1	2.81635	0.604307	9.62766	22.9877	0.646995	138.352	0.562725	0.053925	10.4988	26.3535	0.140314	503.606	6.9613	0.300315	31.0215	0	0	8.56794	0	0.0266085	37.4836	2.87935	1.1408	-3.67496	-1.80383	2.91723	0.760354	1.55333	0.824526	-1.81853	-1.06174	0	0.108058	2.87935	1.29271	-1.21236	-0.695196	3.8265	1.02091	-2.04585	-0.875153	0	-0.195944	-3.22032	-0.826159
ENSMUSG00000064984	Snord73a	5.98168	1.31716	16.5037	7.61388	0.201805	90.5454	0.444335	0.0266085	12.4611	0	0.0266085	83.61	9.91045	0.522221	40.6381	0	0	8.56794	0	0	9.08389	2.68992	1.14045	-1.97008	-0.836137	-0.719837	0.0240458	3.48552	2.35471	-1.97008	-1.07266	-2.27317	-1.20808	0.98504	0.39242	-1.89431	-1.03993	-1.81853	-0.193583	-0.0378861	0.017212	0	-0.248731	0	-0.732451
[truncated: 9,847 more rows]

## Sheet: cells_description
cell_id	age	assigned_subgroup	cpm_coef	num_sequenced_pairs	pct_map_pairs	pct_map_chrM	num_map_eGFP	tSNE_1	tSNE_2
E18/383_SF10-10	E18	0	0.0855183	13920723	84	0.827356	43427	-3.24785	-10.1268
E18/383_SF10-11	E18	0	0.103415	11443485	84.5	0.736974	44515	-2.02416	2.80182
[truncated: 221 more rows]

## Sheet: genes_description
ensembl_gene_id	gene_symbol	chromosome	start	end	strand	gene_biotype
[truncated: 43,629 more rows]

[truncated: 1 more sheets: raw_counts]
